# Supplementary material for: Global burden of hepatitis C virus infection related to high body mass index and future forecast: an analysis based on the global burden of disease study 2021
Source: Front Public Health. 2025 Nov 20;13:1685807. doi: 10.3389/fpubh.2025.1685807 (PMC12675382; doi:10.3389/fpubh.2025.1685807)
Supplement: Supplementary file 1 [file Table_1.XLSX]

## Sheet: Sheet1
location	year	val	SDI
Afghanistan	2021	0.355242	0.3372
Albania	2021	0.362006	0.70685
Algeria	2021	0.138388	0.659501
American Samoa	2021	0.374448	0.723728
Andorra	2021	0.607839	0.869444
Angola	2021	0.274007	0.453722
Antigua and Barbuda	2021	0.113256	0.749887
Argentina	2021	0.0859681	0.723123
Armenia	2021	0.51839	0.701833
Australia	2021	0.344093	0.844253
Austria	2021	0.200986	0.853837
Azerbaijan	2021	0.620529	0.694851
Bahrain	2021	0.508419	0.753043
Bangladesh	2021	0.0288549	0.492421
Barbados	2021	0.134901	0.746749
Belarus	2021	0.149212	0.784485
Belgium	2021	0.241204	0.853654
Belize	2021	0.148026	0.610229
Benin	2021	0.287153	0.373487
Bermuda	2021	0.0780484	0.821365
Bhutan	2021	0.121744	0.473062
Bolivia	2021	0.0754223	0.599011
Bosnia and Herzegovina	2021	0.275978	0.723078
Botswana	2021	0.308742	0.642722
Brazil	2021	0.119505	0.653044
Brunei	2021	0.348692	0.810234
Bulgaria	2021	0.142464	0.768151
Burkina Faso	2021	0.0735715	0.285118
Burundi	2021	0.0390668	0.289374
Cabo Verde	2021	0.348626	0.533535
Cambodia	2021	0.0567505	0.473621
Cameroon	2021	0.426487	0.479691
Canada	2021	0.189031	0.873171
Central African Republic	2021	0.228361	0.309168
Chad	2021	0.179684	0.240436
Chile	2021	0.259295	0.771515
China	2021	0.136508	0.72163
Colombia	2021	0.122804	0.655443
Comoros	2021	0.160538	0.475979
Congo (Brazzaville)	2021	0.452638	0.583075
Cook Islands	2021	0.501032	0.77911
Costa Rica	2021	0.435198	0.70034
Croatia	2021	0.0707511	0.798341
Cuba	2021	0.0654819	0.66873
Cyprus	2021	0.195732	0.835631
Czechia	2021	0.10314	0.82845
Denmark	2021	0.134671	0.896424
Djibouti	2021	0.0474853	0.487958
Dominica	2021	0.227882	0.746967
Dominican Republic	2021	0.0659863	0.619388
DR Congo	2021	0.204945	0.38318
Ecuador	2021	0.086774	0.661017
El Salvador	2021	0.152648	0.563775
Equatorial Guinea	2021	0.436412	0.657857
Eritrea	2021	0.0527606	0.403864
Estonia	2021	0.213589	0.844918
Eswatini	2021	1.22265	0.58546
Ethiopia	2021	0.0341895	0.358823
Federated States of Micronesia	2021	0.264421	0.587535
Fiji	2021	0.283579	0.675052
Finland	2021	0.254502	0.859831
France	2021	0.376584	0.838365
Gabon	2021	0.853961	0.634691
Georgia	2021	0.242939	0.732474
Georgia	2021	0.242939	0.846564
Germany	2021	0.216233	0.902957
Ghana	2021	0.183258	0.56493
Greece	2021	0.142678	0.791854
Greenland	2021	0.337752	0.82621
Grenada	2021	0.144582	0.668993
Guam	2021	0.17708	0.803982
Guatemala	2021	0.455923	0.539972
Guinea-Bissau	2021	0.269439	0.35311
Guinea	2021	0.320616	0.336401
Guyana	2021	0.0928545	0.650812
Haiti	2021	0.0270575	0.448278
Honduras	2021	0.324667	0.513037
Hungary	2021	0.0813134	0.790755
Iceland	2021	0.245048	0.876362
India	2021	0.030499	0.575402
Indonesia	2021	0.0737766	0.656868
Iran	2021	0.134733	0.697207
Iraq	2021	0.410367	0.662626
Ireland	2021	0.203974	0.873754
Israel	2021	0.168291	0.809012
Italy	2021	0.333194	0.805774
Jamaica	2021	0.0869247	0.683263
Japan	2021	0.236015	0.871242
Jordan	2021	0.166856	0.725307
Kazakhstan	2021	0.374983	0.725144
Kenya	2021	0.132957	0.523768
Kiribati	2021	0.348091	0.527187
Kuwait	2021	0.142511	0.846651
Kyrgyzstan	2021	0.286327	0.603979
Laos	2021	0.0724541	0.489136
Latvia	2021	0.171343	0.830664
Lebanon	2021	0.15765	0.744746
Lesotho	2021	0.736606	0.510393
Liberia	2021	0.445487	0.352442
Libya	2021	0.88396	0.725771
Lithuania	2021	0.18929	0.856484
Luxembourg	2021	0.258222	0.884429
Madagascar	2021	0.0695701	0.400247
Malawi	2021	0.0837749	0.384554
Malaysia	2021	0.115564	0.742524
Maldives	2021	0.0585044	0.650887
Mali	2021	0.369101	0.26858
Malta	2021	0.151946	0.801585
Marshall Islands	2021	0.210019	0.574091
Mauritania	2021	0.667803	0.498945
Mauritius	2021	0.0221733	0.71826
Mexico	2021	0.347064	0.664575
Moldova	2021	0.182776	0.732215
Monaco	2021	0.516777	0.908263
Montenegro	2021	0.384209	0.795801
Morocco	2021	0.0306321	0.562698
Mozambique	2021	0.340317	0.326463
Myanmar	2021	0.0471901	0.533901
Namibia	2021	0.175215	0.617565
Nauru	2021	0.274244	0.625178
Nepal	2021	0.0360448	0.433175
Netherlands	2021	0.104044	0.888464
New Zealand	2021	0.233445	0.849442
Nicaragua	2021	0.289078	0.523958
Niger	2021	0.13977	0.168073
Nigeria	2021	0.16629	0.503391
Niue	2021	0.239658	0.726222
North Korea	2021	0.105259	0.569855
North Macedonia	2021	0.450805	0.75063
Northern Mariana Islands	2021	0.349911	0.771535
Norway	2021	0.174103	0.916133
Oman	2021	0.310302	0.773392
Pakistan	2021	0.197562	0.504029
Palau	2021	0.253658	0.754047
Palestine	2021	0.640666	0.631012
Panama	2021	0.314137	0.708865
Papua New Guinea	2021	0.0382766	0.417797
Paraguay	2021	0.184942	0.635718
Peru	2021	0.0487089	0.662054
Philippines	2021	0.0915229	0.651219
Poland	2021	0.073131	0.812043
Portugal	2021	0.237674	0.744152
Puerto Rico	2021	0.155904	0.825526
Romania	2021	0.127939	0.768454
Russia	2021	0.16368	0.808536
Rwanda	2021	0.0750566	0.435589
Saint Kitts and Nevis	2021	0.15737	0.754987
Saint Lucia	2021	0.0510595	0.67251
Saint Vincent and the Grenadines	2021	0.0697682	0.637196
Samoa	2021	0.25325	0.593393
San Marino	2021	0.135378	0.888005
Saudi Arabia	2021	0.686353	0.815143
Senegal	2021	0.128939	0.408054
Serbia	2021	0.437128	0.792416
Seychelles	2021	0.143319	0.730151
Sierra Leone	2021	0.162601	0.358666
Singapore	2021	0.126183	0.856098
Slovakia	2021	0.181602	0.810611
Slovenia	2021	0.227276	0.842431
Solomon Islands	2021	0.108741	0.42936
Somalia	2021	0.135808	0.0776881
South Africa	2021	0.395283	0.679627
South Korea	2021	0.16781	0.886675
South Sudan	2021	0.0452193	0.278371
Spain	2021	0.495365	0.769284
Sri Lanka	2021	0.0245926	0.701535
Sudan	2021	0.236562	0.54195
Suriname	2021	0.0761789	0.633666
Sweden	2021	0.136421	0.88688
Switzerland	2021	0.171367	0.933059
Syria	2021	0.625637	0.623004
Taiwan (province of China)	2021	0.360854	0.874747
Tajikistan	2021	0.394302	0.541511
Tanzania	2021	0.192539	0.446568
Thailand	2021	0.141905	0.682548
The Bahamas	2021	0.143714	0.805021
The Gambia	2021	0.550912	0.409714
Timor-Leste	2021	0.0113611	0.444668
Togo	2021	0.21225	0.408534
Tokelau	2021	0.225279	0.686426
Tonga	2021	1.20716	0.62635
Trinidad and Tobago	2021	0.106983	0.768763
Tunisia	2021	0.168553	0.682432
Turkmenistan	2021	0.335733	0.682161
Tuvalu	2021	0.229189	0.576621
Uganda	2021	0.112729	0.423261
UK	2021	0.361722	0.859
Ukraine	2021	0.080693	0.760774
United Arab Emirates	2021	1.14309	0.849318
Uruguay	2021	0.150547	0.719283
USA	2021	0.387744	0.862448
Uzbekistan	2021	0.325183	0.662622
Vanuatu	2021	0.116173	0.473101
Venezuela	2021	0.213823	0.596513
Viet Nam	2021	0.0475683	0.627934
Virgin Islands	2021	0.120501	0.821831
Yemen	2021	0.149961	0.450376
Zambia	2021	0.153125	0.505949
Zimbabwe	2021	0.907345	0.473819
