# Supplementary material for: Global burden of hepatitis C virus infection related to high body mass index and future forecast: an analysis based on the global burden of disease study 2021
Source: Front Public Health. 2025 Nov 20;13:1685807. doi: 10.3389/fpubh.2025.1685807 (PMC12675382; doi:10.3389/fpubh.2025.1685807)
Supplement: Supplementary file 2 [file Data_Sheet_1.CSV]

measure_id	measure_name	location_id	location_name	sex_id	sex_name	age_id	age_name	cause_id	cause_name	rei_id	rei_name	metric_id	metric_name	year	val	upper	lower
1	Deaths	44635	High SDI	1	Male	27	Age-standardized	1027	Total burden related to hepatitis C	108	High body-mass index	3	Rate	2002	0.25232930955	0.42640505747999996	0.10347850448
1	Deaths	44635	High SDI	2	Female	27	Age-standardized	1027	Total burden related to hepatitis C	108	High body-mass index	3	Rate	2002	0.17056025207	0.28602112737	0.07179031245999999
1	Deaths	44635	High SDI	3	Both	27	Age-standardized	1027	Total burden related to hepatitis C	108	High body-mass index	3	Rate	2002	0.20943567744000002	0.34775588723	0.08662647277
1	Deaths	44635	High SDI	1	Male	27	Age-standardized	1027	Total burden related to hepatitis C	108	High body-mass index	3	Rate	2003	0.2583339428	0.43628829189	0.10558103877000001
1	Deaths	44635	High SDI	2	Female	27	Age-standardized	1027	Total burden related to hepatitis C	108	High body-mass index	3	Rate	2003	0.17391817244000002	0.29049064782	0.07312665256
1	Deaths	44635	High SDI	3	Both	27	Age-standardized	1027	Total burden related to hepatitis C	108	High body-mass index	3	Rate	2003	0.21397585871	0.35528148706	0.08834350786
1	Deaths	44635	High SDI	1	Male	27	Age-standardized	1027	Total burden related to hepatitis C	108	High body-mass index	3	Rate	2004	0.26110592644	0.43936975259999994	0.10656913862
1	Deaths	44635	High SDI	2	Female	27	Age-standardized	1027	Total burden related to hepatitis C	108	High body-mass index	3	Rate	2004	0.17554258273	0.29332208779	0.07362942239999999
1	Deaths	44635	High SDI	3	Both	27	Age-standardized	1027	Total burden related to hepatitis C	108	High body-mass index	3	Rate	2004	0.21624247110000003	0.35841669905	0.08939430451
1	Deaths	44635	High SDI	1	Male	27	Age-standardized	1027	Total burden related to hepatitis C	108	High body-mass index	3	Rate	2005	0.26658340219	0.44795936801999997	0.10846246981
1	Deaths	44635	High SDI	2	Female	27	Age-standardized	1027	Total burden related to hepatitis C	108	High body-mass index	3	Rate	2005	0.17832189116	0.29767437952000003	0.0744901115
1	Deaths	44635	High SDI	3	Both	27	Age-standardized	1027	Total burden related to hepatitis C	108	High body-mass index	3	Rate	2005	0.22021207844	0.36516391072000004	0.09074236946
1	Deaths	44635	High SDI	1	Male	27	Age-standardized	1027	Total burden related to hepatitis C	108	High body-mass index	3	Rate	2006	0.27031582517999997	0.45395085448999994	0.11035998399000001
1	Deaths	44635	High SDI	2	Female	27	Age-standardized	1027	Total burden related to hepatitis C	108	High body-mass index	3	Rate	2006	0.18243599062000002	0.30286452549000004	0.07627288311
1	Deaths	44635	High SDI	3	Both	27	Age-standardized	1027	Total burden related to hepatitis C	108	High body-mass index	3	Rate	2006	0.22417826261999999	0.37234830921	0.09264542916
1	Deaths	44635	High SDI	1	Male	27	Age-standardized	1027	Total burden related to hepatitis C	108	High body-mass index	3	Rate	2007	0.27461242982	0.46171094679	0.11227928479999999
1	Deaths	44635	High SDI	2	Female	27	Age-standardized	1027	Total burden related to hepatitis C	108	High body-mass index	3	Rate	2007	0.18537612945999998	0.30766344041	0.07754462611
1	Deaths	44635	High SDI	3	Both	27	Age-standardized	1027	Total burden related to hepatitis C	108	High body-mass index	3	Rate	2007	0.22781126281000003	0.37898725733	0.09452273007999999
1	Deaths	44635	High SDI	1	Male	27	Age-standardized	1027	Total burden related to hepatitis C	108	High body-mass index	3	Rate	2008	0.28313600233	0.47588605672999995	0.11570339156000001
1	Deaths	44635	High SDI	2	Female	27	Age-standardized	1027	Total burden related to hepatitis C	108	High body-mass index	3	Rate	2008	0.19065029309	0.31623385575999996	0.07980461589
1	Deaths	44635	High SDI	3	Both	27	Age-standardized	1027	Total burden related to hepatitis C	108	High body-mass index	3	Rate	2008	0.23454084266	0.3909032951	0.09753418937
1	Deaths	44635	High SDI	1	Male	27	Age-standardized	1027	Total burden related to hepatitis C	108	High body-mass index	3	Rate	2009	0.29000808802	0.48474458921	0.11892100142999999
1	Deaths	44635	High SDI	2	Female	27	Age-standardized	1027	Total burden related to hepatitis C	108	High body-mass index	3	Rate	2009	0.19586054295	0.32310278479	0.08221713051
1	Deaths	44635	High SDI	3	Both	27	Age-standardized	1027	Total burden related to hepatitis C	108	High body-mass index	3	Rate	2009	0.24049674725	0.40037249628999994	0.10019668085
1	Deaths	44635	High SDI	1	Male	27	Age-standardized	1027	Total burden related to hepatitis C	108	High body-mass index	3	Rate	2010	0.29653876498000004	0.49455438388	0.12171046986
1	Deaths	44635	High SDI	2	Female	27	Age-standardized	1027	Total burden related to hepatitis C	108	High body-mass index	3	Rate	2010	0.20010298805	0.33032157066	0.08420735802
1	Deaths	44635	High SDI	3	Both	27	Age-standardized	1027	Total burden related to hepatitis C	108	High body-mass index	3	Rate	2010	0.24572764604000003	0.40930402941	0.10258166418
1	Deaths	44635	High SDI	1	Male	27	Age-standardized	1027	Total burden related to hepatitis C	108	High body-mass index	3	Rate	2011	0.30192196173	0.50227092993	0.12387928924000001
1	Deaths	44635	High SDI	2	Female	27	Age-standardized	1027	Total burden related to hepatitis C	108	High body-mass index	3	Rate	2011	0.20458865114	0.33751212077	0.08621378836
1	Deaths	44635	High SDI	3	Both	27	Age-standardized	1027	Total burden related to hepatitis C	108	High body-mass index	3	Rate	2011	0.25068131305999997	0.41731268213	0.10486733595
1	Deaths	44635	High SDI	1	Male	27	Age-standardized	1027	Total burden related to hepatitis C	108	High body-mass index	3	Rate	2012	0.30539198487999997	0.50816900441	0.12554756411
1	Deaths	44635	High SDI	2	Female	27	Age-standardized	1027	Total burden related to hepatitis C	108	High body-mass index	3	Rate	2012	0.2077942269	0.34176538335	0.08737517594
1	Deaths	44635	High SDI	3	Both	27	Age-standardized	1027	Total burden related to hepatitis C	108	High body-mass index	3	Rate	2012	0.2539823974	0.42306312322	0.10650974751000002
1	Deaths	44635	High SDI	1	Male	27	Age-standardized	1027	Total burden related to hepatitis C	108	High body-mass index	3	Rate	2013	0.30877609117	0.51418888331	0.12726189116
1	Deaths	44635	High SDI	2	Female	27	Age-standardized	1027	Total burden related to hepatitis C	108	High body-mass index	3	Rate	2013	0.21062810489999997	0.34617254198	0.08889161109
1	Deaths	44635	High SDI	3	Both	27	Age-standardized	1027	Total burden related to hepatitis C	108	High body-mass index	3	Rate	2013	0.2570315582	0.42732345015999995	0.10813190740999999
1	Deaths	44635	High SDI	1	Male	27	Age-standardized	1027	Total burden related to hepatitis C	108	High body-mass index	3	Rate	2014	0.30944014427	0.51602296729	0.12756237089
1	Deaths	44635	High SDI	2	Female	27	Age-standardized	1027	Total burden related to hepatitis C	108	High body-mass index	3	Rate	2014	0.21384477408	0.35104277228	0.09029699332
1	Deaths	44635	High SDI	3	Both	27	Age-standardized	1027	Total burden related to hepatitis C	108	High body-mass index	3	Rate	2014	0.25902340104	0.4299149074	0.10915627513
1	Deaths	44635	High SDI	1	Male	27	Age-standardized	1027	Total burden related to hepatitis C	108	High body-mass index	3	Rate	2015	0.314415103	0.52556121014	0.12942410846
1	Deaths	44635	High SDI	2	Female	27	Age-standardized	1027	Total burden related to hepatitis C	108	High body-mass index	3	Rate	2015	0.21808960148999998	0.35898470976	0.09173378851
1	Deaths	44635	High SDI	3	Both	27	Age-standardized	1027	Total burden related to hepatitis C	108	High body-mass index	3	Rate	2015	0.2635806711	0.43827095219	0.11088651814
1	Deaths	44635	High SDI	1	Male	27	Age-standardized	1027	Total burden related to hepatitis C	108	High body-mass index	3	Rate	2016	0.32082171039	0.53762034877	0.13277445631999998
1	Deaths	44635	High SDI	2	Female	27	Age-standardized	1027	Total burden related to hepatitis C	108	High body-mass index	3	Rate	2016	0.22630463996	0.37306728391	0.09517465009
1	Deaths	44635	High SDI	3	Both	27	Age-standardized	1027	Total burden related to hepatitis C	108	High body-mass index	3	Rate	2016	0.27095722164	0.45182913895	0.11423772169
1	Deaths	44635	High SDI	1	Male	27	Age-standardized	1027	Total burden related to hepatitis C	108	High body-mass index	3	Rate	2017	0.31893017852	0.53694108976	0.1321577891
1	Deaths	44635	High SDI	2	Female	27	Age-standardized	1027	Total burden related to hepatitis C	108	High body-mass index	3	Rate	2017	0.22653014040000002	0.37608885385	0.09549878541000001
1	Deaths	44635	High SDI	3	Both	27	Age-standardized	1027	Total burden related to hepatitis C	108	High body-mass index	3	Rate	2017	0.2700883498	0.45255131281	0.11383778551000001
1	Deaths	44635	High SDI	1	Male	27	Age-standardized	1027	Total burden related to hepatitis C	108	High body-mass index	3	Rate	2018	0.31736308157	0.53453575465	0.13190318049
1	Deaths	44635	High SDI	2	Female	27	Age-standardized	1027	Total burden related to hepatitis C	108	High body-mass index	3	Rate	2018	0.22759847367	0.37872928379	0.09601293443
1	Deaths	44635	High SDI	3	Both	27	Age-standardized	1027	Total burden related to hepatitis C	108	High body-mass index	3	Rate	2018	0.26982285413	0.45265281723000006	0.11395142082000001
1	Deaths	44635	High SDI	1	Male	27	Age-standardized	1027	Total burden related to hepatitis C	108	High body-mass index	3	Rate	2019	0.31550341006	0.53209838856	0.13100690165
1	Deaths	44635	High SDI	2	Female	27	Age-standardized	1027	Total burden related to hepatitis C	108	High body-mass index	3	Rate	2019	0.2279775958	0.38113596931	0.09620737488000002
1	Deaths	44635	High SDI	3	Both	27	Age-standardized	1027	Total burden related to hepatitis C	108	High body-mass index	3	Rate	2019	0.26921372033999996	0.45191752514000005	0.11370365906999999
1	Deaths	44635	High SDI	1	Male	27	Age-standardized	1027	Total burden related to hepatitis C	108	High body-mass index	3	Rate	2020	0.31945529779	0.54009988138	0.13314847678
1	Deaths	44635	High SDI	2	Female	27	Age-standardized	1027	Total burden related to hepatitis C	108	High body-mass index	3	Rate	2020	0.23098907488	0.38561322714	0.09747923552
1	Deaths	44635	High SDI	3	Both	27	Age-standardized	1027	Total burden related to hepatitis C	108	High body-mass index	3	Rate	2020	0.27263501775	0.45882702734	0.11508421921
1	Deaths	44635	High SDI	1	Male	27	Age-standardized	1027	Total burden related to hepatitis C	108	High body-mass index	3	Rate	2021	0.32976900431	0.55575733577	0.13780901935999998
1	Deaths	44635	High SDI	2	Female	27	Age-standardized	1027	Total burden related to hepatitis C	108	High body-mass index	3	Rate	2021	0.23668217007000003	0.39328898126	0.09989371813
1	Deaths	44635	High SDI	3	Both	27	Age-standardized	1027	Total burden related to hepatitis C	108	High body-mass index	3	Rate	2021	0.28049428505999996	0.47290824261	0.11802887721
1	Deaths	44635	High SDI	1	Male	30	80-84 years	1027	Total burden related to hepatitis C	108	High body-mass index	1	Number	1990	49.43430658035124	84.86294672043736	20.675186501102875
1	Deaths	44635	High SDI	2	Female	30	80-84 years	1027	Total burden related to hepatitis C	108	High body-mass index	1	Number	1990	95.0142650192021	164.94505808372665	37.792610267424834
1	Deaths	44635	High SDI	3	Both	30	80-84 years	1027	Total burden related to hepatitis C	108	High body-mass index	1	Number	1990	144.44857159955325	247.26250217025	58.82756876366804
1	Deaths	44635	High SDI	1	Male	30	80-84 years	1027	Total burden related to hepatitis C	108	High body-mass index	3	Rate	1990	1.06270749878	1.8243300268	0.44446210038000006
1	Deaths	44635	High SDI	2	Female	30	80-84 years	1027	Total burden related to hepatitis C	108	High body-mass index	3	Rate	1990	1.05815841293	1.83696627919	0.42089015257999995
1	Deaths	44635	High SDI	3	Both	30	80-84 years	1027	Total burden related to hepatitis C	108	High body-mass index	3	Rate	1990	1.05971084628	1.81397955359	0.43157375659
1	Deaths	44635	High SDI	1	Male	30	80-84 years	1027	Total burden related to hepatitis C	108	High body-mass index	1	Number	1991	52.79867618299752	91.64987850414008	22.0145938541148
1	Deaths	44635	High SDI	2	Female	30	80-84 years	1027	Total burden related to hepatitis C	108	High body-mass index	1	Number	1991	102.5730699335864	178.3909830716513	40.59897076317523
1	Deaths	44635	High SDI	3	Both	30	80-84 years	1027	Total burden related to hepatitis C	108	High body-mass index	1	Number	1991	155.37174611658378	265.9385225762149	63.37630301062762
1	Deaths	44635	High SDI	1	Male	30	80-84 years	1027	Total burden related to hepatitis C	108	High body-mass index	3	Rate	1991	1.10097291959	1.91110917189	0.45905453359
1	Deaths	44635	High SDI	2	Female	30	80-84 years	1027	Total burden related to hepatitis C	108	High body-mass index	3	Rate	1991	1.11081118754	1.93187841487	0.43966502080000003
1	Deaths	44635	High SDI	3	Both	30	80-84 years	1027	Total burden related to hepatitis C	108	High body-mass index	3	Rate	1991	1.10744826824	1.8955386912199998	0.45172934443
1	Deaths	44635	High SDI	1	Male	30	80-84 years	1027	Total burden related to hepatitis C	108	High body-mass index	1	Number	1992	56.66808260669704	98.79577119673472	23.792060494395667
1	Deaths	44635	High SDI	2	Female	30	80-84 years	1027	Total burden related to hepatitis C	108	High body-mass index	1	Number	1992	109.05727792967124	190.24866547607627	43.11251238903623
1	Deaths	44635	High SDI	3	Both	30	80-84 years	1027	Total burden related to hepatitis C	108	High body-mass index	1	Number	1992	165.7253605363684	284.4001097937628	67.69491836532328
1	Deaths	44635	High SDI	1	Male	30	80-84 years	1027	Total burden related to hepatitis C	108	High body-mass index	3	Rate	1992	1.14575731153	1.9975261556500001	0.48104552005
1	Deaths	44635	High SDI	2	Female	30	80-84 years	1027	Total burden related to hepatitis C	108	High body-mass index	3	Rate	1992	1.14968455653	2.00560619841	0.45449318585
1	Deaths	44635	High SDI	3	Both	30	80-84 years	1027	Total burden related to hepatitis C	108	High body-mass index	3	Rate	1992	1.14833865004	1.97065577106	0.46906937429
1	Deaths	44635	High SDI	1	Male	30	80-84 years	1027	Total burden related to hepatitis C	108	High body-mass index	1	Number	1993	60.67464698360185	106.24423230946068	25.573515352590977
1	Deaths	44635	High SDI	2	Female	30	80-84 years	1027	Total burden related to hepatitis C	108	High body-mass index	1	Number	1993	114.6250796873566	202.83271551658152	45.49598146996113
1	Deaths	44635	High SDI	3	Both	30	80-84 years	1027	Total burden related to hepatitis C	108	High body-mass index	1	Number	1993	175.29972667095817	303.6528308805057	71.62090321371838
1	Deaths	44635	High SDI	1	Male	30	80-84 years	1027	Total burden related to hepatitis C	108	High body-mass index	3	Rate	1993	1.19206891179	2.0873701404	0.5024403788499999
1	Deaths	44635	High SDI	2	Female	30	80-84 years	1027	Total burden related to hepatitis C	108	High body-mass index	3	Rate	1993	1.17922278745	2.08667213867	0.46804676806
1	Deaths	44635	High SDI	3	Both	30	80-84 years	1027	Total burden related to hepatitis C	108	High body-mass index	3	Rate	1993	1.18363763329	2.05028795486	0.48359000886000003
1	Deaths	44635	High SDI	1	Male	30	80-84 years	1027	Total burden related to hepatitis C	108	High body-mass index	1	Number	1994	67.43105418593514	119.11059256374884	28.25098453216982
1	Deaths	44635	High SDI	2	Female	30	80-84 years	1027	Total burden related to hepatitis C	108	High body-mass index	1	Number	1994	122.13601640192948	216.3055414537561	48.577980354665016
1	Deaths	44635	High SDI	3	Both	30	80-84 years	1027	Total burden related to hepatitis C	108	High body-mass index	1	Number	1994	189.56707058786472	329.81672021560325	77.66417316668117
1	Deaths	44635	High SDI	1	Male	30	80-84 years	1027	Total burden related to hepatitis C	108	High body-mass index	3	Rate	1994	1.2934703518300001	2.28479328894	0.5419136827000001
1	Deaths	44635	High SDI	2	Female	30	80-84 years	1027	Total burden related to hepatitis C	108	High body-mass index	3	Rate	1994	1.2330876513	2.18382504958	0.49044425603999997
1	Deaths	44635	High SDI	3	Both	30	80-84 years	1027	Total burden related to hepatitis C	108	High body-mass index	3	Rate	1994	1.25390950051	2.18160420807	0.5137170938
1	Deaths	44635	High SDI	1	Male	30	80-84 years	1027	Total burden related to hepatitis C	108	High body-mass index	1	Number	1995	75.00440511116338	130.07022443000096	31.48324798402904
1	Deaths	44635	High SDI	2	Female	30	80-84 years	1027	Total burden related to hepatitis C	108	High body-mass index	1	Number	1995	132.04953813773557	230.41751663053407	52.58886797496983
1	Deaths	44635	High SDI	3	Both	30	80-84 years	1027	Total burden related to hepatitis C	108	High body-mass index	1	Number	1995	207.0539432488988	360.65943492597006	84.4860373388029
1	Deaths	44635	High SDI	1	Male	30	80-84 years	1027	Total burden related to hepatitis C	108	High body-mass index	3	Rate	1995	1.42546910423	2.47200262478	0.5983434871
1	Deaths	44635	High SDI	2	Female	30	80-84 years	1027	Total burden related to hepatitis C	108	High body-mass index	3	Rate	1995	1.3302816472799999	2.32125153869	0.52978607048
1	Deaths	44635	High SDI	3	Both	30	80-84 years	1027	Total burden related to hepatitis C	108	High body-mass index	3	Rate	1995	1.3632580479	2.37460764813	0.55626214372
1	Deaths	44635	High SDI	1	Male	30	80-84 years	1027	Total burden related to hepatitis C	108	High body-mass index	1	Number	1996	78.65251099008478	137.4762307323973	33.23673011973051
1	Deaths	44635	High SDI	2	Female	30	80-84 years	1027	Total burden related to hepatitis C	108	High body-mass index	1	Number	1996	139.05733847819366	242.59406182785872	56.13260253400495
1	Deaths	44635	High SDI	3	Both	30	80-84 years	1027	Total burden related to hepatitis C	108	High body-mass index	1	Number	1996	217.70984946827843	377.844242758022	89.25595528678625
1	Deaths	44635	High SDI	1	Male	30	80-84 years	1027	Total burden related to hepatitis C	108	High body-mass index	3	Rate	1996	1.4996062481599999	2.62115235719	0.63369888041
1	Deaths	44635	High SDI	2	Female	30	80-84 years	1027	Total burden related to hepatitis C	108	High body-mass index	3	Rate	1996	1.41904711331	2.47561478531	0.5728198774700001
1	Deaths	44635	High SDI	3	Both	30	80-84 years	1027	Total burden related to hepatitis C	108	High body-mass index	3	Rate	1996	1.44713249711	2.51155693634	0.59329053679
1	Deaths	44635	High SDI	1	Male	30	80-84 years	1027	Total burden related to hepatitis C	108	High body-mass index	1	Number	1997	80.07810619565831	137.92355766421235	34.007202342245925
1	Deaths	44635	High SDI	2	Female	30	80-84 years	1027	Total burden related to hepatitis C	108	High body-mass index	1	Number	1997	141.79524979720654	248.04657338345908	57.79798306425609
1	Deaths	44635	High SDI	3	Both	30	80-84 years	1027	Total burden related to hepatitis C	108	High body-mass index	1	Number	1997	221.8733559928646	385.0719720528545	91.5459679248581
1	Deaths	44635	High SDI	1	Male	30	80-84 years	1027	Total burden related to hepatitis C	108	High body-mass index	3	Rate	1997	1.54185624164	2.6556359579	0.65478842699
1	Deaths	44635	High SDI	2	Female	30	80-84 years	1027	Total burden related to hepatitis C	108	High body-mass index	3	Rate	1997	1.47791814242	2.58536538773	0.60242277431
1	Deaths	44635	High SDI	3	Both	30	80-84 years	1027	Total burden related to hepatitis C	108	High body-mass index	3	Rate	1997	1.50037370415	2.60397134431	0.61906109627
1	Deaths	44635	High SDI	1	Male	30	80-84 years	1027	Total burden related to hepatitis C	108	High body-mass index	1	Number	1998	83.15745765502656	142.675802690875	35.350044299672206
1	Deaths	44635	High SDI	2	Female	30	80-84 years	1027	Total burden related to hepatitis C	108	High body-mass index	1	Number	1998	144.9551657539111	253.47787233443995	58.96573791218978
1	Deaths	44635	High SDI	3	Both	30	80-84 years	1027	Total burden related to hepatitis C	108	High body-mass index	1	Number	1998	228.1126234089376	391.7549458148155	94.60415436552016
1	Deaths	44635	High SDI	1	Male	30	80-84 years	1027	Total burden related to hepatitis C	108	High body-mass index	3	Rate	1998	1.6132049969000002	2.76782533195	0.68576973988
1	Deaths	44635	High SDI	2	Female	30	80-84 years	1027	Total burden related to hepatitis C	108	High body-mass index	3	Rate	1998	1.54151161572	2.69558578681	0.6270654063900001
1	Deaths	44635	High SDI	3	Both	30	80-84 years	1027	Total burden related to hepatitis C	108	High body-mass index	3	Rate	1998	1.56689688685	2.69094974154	0.64983231854
1	Deaths	44635	High SDI	1	Male	30	80-84 years	1027	Total burden related to hepatitis C	108	High body-mass index	1	Number	1999	86.48334743664333	148.63812684649116	36.36463692476421
1	Deaths	44635	High SDI	2	Female	30	80-84 years	1027	Total burden related to hepatitis C	108	High body-mass index	1	Number	1999	150.8595760510674	263.6310535855687	61.38151696412852
1	Deaths	44635	High SDI	3	Both	30	80-84 years	1027	Total burden related to hepatitis C	108	High body-mass index	1	Number	1999	237.34292348771092	403.4953924558761	98.29143678331113
1	Deaths	44635	High SDI	1	Male	30	80-84 years	1027	Total burden related to hepatitis C	108	High body-mass index	3	Rate	1999	1.6677818833100002	2.86640124915	0.7012712210400001
1	Deaths	44635	High SDI	2	Female	30	80-84 years	1027	Total burden related to hepatitis C	108	High body-mass index	3	Rate	1999	1.6109779523799999	2.81522609308	0.65547228158
1	Deaths	44635	High SDI	3	Both	30	80-84 years	1027	Total burden related to hepatitis C	108	High body-mass index	3	Rate	1999	1.63122252214	2.7731636658100003	0.6755423884499999
1	Deaths	44635	High SDI	1	Male	30	80-84 years	1027	Total burden related to hepatitis C	108	High body-mass index	1	Number	2000	94.66165476643722	163.02348721587964	39.31416736163415
1	Deaths	44635	High SDI	2	Female	30	80-84 years	1027	Total burden related to hepatitis C	108	High body-mass index	1	Number	2000	160.14221992741827	278.9076352311992	65.15496298352146
1	Deaths	44635	High SDI	3	Both	30	80-84 years	1027	Total burden related to hepatitis C	108	High body-mass index	1	Number	2000	254.80387469385545	431.2461942830621	105.4132918078802
1	Deaths	44635	High SDI	1	Male	30	80-84 years	1027	Total burden related to hepatitis C	108	High body-mass index	3	Rate	2000	1.7450500443599999	3.0052732999400003	0.72474107565
1	Deaths	44635	High SDI	2	Female	30	80-84 years	1027	Total burden related to hepatitis C	108	High body-mass index	3	Rate	2000	1.64364568655	2.8626138179100002	0.66872854588
1	Deaths	44635	High SDI	3	Both	30	80-84 years	1027	Total burden related to hepatitis C	108	High body-mass index	3	Rate	2000	1.67991199306	2.84318931416	0.69498571538
1	Deaths	44635	High SDI	1	Male	30	80-84 years	1027	Total burden related to hepatitis C	108	High body-mass index	1	Number	2001	103.94631930637668	178.52316991763294	43.09447178809404
1	Deaths	44635	High SDI	2	Female	30	80-84 years	1027	Total burden related to hepatitis C	108	High body-mass index	1	Number	2001	173.5307160564992	302.57400465095463	69.79117872856733
1	Deaths	44635	High SDI	3	Both	30	80-84 years	1027	Total burden related to hepatitis C	108	High body-mass index	1	Number	2001	277.4770353628757	469.04028725979583	114.3346037135294
1	Deaths	44635	High SDI	1	Male	30	80-84 years	1027	Total burden related to hepatitis C	108	High body-mass index	3	Rate	2001	1.80860239648	3.10619399605	0.74981745839
1	Deaths	44635	High SDI	2	Female	30	80-84 years	1027	Total burden related to hepatitis C	108	High body-mass index	3	Rate	2001	1.6855112819	2.9389142743	0.67788470996
1	Deaths	44635	High SDI	3	Both	30	80-84 years	1027	Total burden related to hepatitis C	108	High body-mass index	3	Rate	2001	1.7296087386599999	2.92368764344	0.71268647316
1	Deaths	44635	High SDI	1	Male	30	80-84 years	1027	Total burden related to hepatitis C	108	High body-mass index	1	Number	2002	115.40541676655836	197.4104791477634	48.16791403364621
1	Deaths	44635	High SDI	2	Female	30	80-84 years	1027	Total burden related to hepatitis C	108	High body-mass index	1	Number	2002	191.082842265494	330.0494006157372	77.13577190565098
1	Deaths	44635	High SDI	3	Both	30	80-84 years	1027	Total burden related to hepatitis C	108	High body-mass index	1	Number	2002	306.4882590320529	519.1380471864254	126.37615824647966
1	Deaths	44635	High SDI	1	Male	30	80-84 years	1027	Total burden related to hepatitis C	108	High body-mass index	3	Rate	2002	1.88627899564	3.2266357227399998	0.78729514655
1	Deaths	44635	High SDI	2	Female	30	80-84 years	1027	Total burden related to hepatitis C	108	High body-mass index	3	Rate	2002	1.74769722913	3.01872431923	0.7055053882800001
1	Deaths	44635	High SDI	3	Both	30	80-84 years	1027	Total burden related to hepatitis C	108	High body-mass index	3	Rate	2002	1.79742079637	3.0445196339600002	0.74114139222
1	Deaths	44635	High SDI	1	Male	30	80-84 years	1027	Total burden related to hepatitis C	108	High body-mass index	1	Number	2003	127.77512332747914	220.26137415445947	53.2113125454115
1	Deaths	44635	High SDI	2	Female	30	80-84 years	1027	Total burden related to hepatitis C	108	High body-mass index	1	Number	2003	208.00453362340232	359.7934647617793	84.29177051004746
1	Deaths	44635	High SDI	3	Both	30	80-84 years	1027	Total burden related to hepatitis C	108	High body-mass index	1	Number	2003	335.77965695088113	567.572737122171	138.54552171114278
1	Deaths	44635	High SDI	1	Male	30	80-84 years	1027	Total burden related to hepatitis C	108	High body-mass index	3	Rate	2003	1.97305280803	3.4011888344	0.82166799689
1	Deaths	44635	High SDI	2	Female	30	80-84 years	1027	Total burden related to hepatitis C	108	High body-mass index	3	Rate	2003	1.80218652117	3.1173115379	0.73031818111
1	Deaths	44635	High SDI	3	Both	30	80-84 years	1027	Total burden related to hepatitis C	108	High body-mass index	3	Rate	2003	1.8635997957200001	3.15006706053	0.7689370115599999
1	Deaths	44635	High SDI	1	Male	30	80-84 years	1027	Total burden related to hepatitis C	108	High body-mass index	1	Number	2004	140.5653307033269	243.37533103714335	58.61996975555677
1	Deaths	44635	High SDI	2	Female	30	80-84 years	1027	Total burden related to hepatitis C	108	High body-mass index	1	Number	2004	225.35439894960777	388.42128643406767	91.53767085483796
1	Deaths	44635	High SDI	3	Both	30	80-84 years	1027	Total burden related to hepatitis C	108	High body-mass index	1	Number	2004	365.9197296529349	617.2109308728027	150.5572899990279
1	Deaths	44635	High SDI	1	Male	30	80-84 years	1027	Total burden related to hepatitis C	108	High body-mass index	3	Rate	2004	2.0588861873199997	3.56476312402	0.85861745159
1	Deaths	44635	High SDI	2	Female	30	80-84 years	1027	Total burden related to hepatitis C	108	High body-mass index	3	Rate	2004	1.8708125855600002	3.2245362617600004	0.75991339635
1	Deaths	44635	High SDI	3	Both	30	80-84 years	1027	Total burden related to hepatitis C	108	High body-mass index	3	Rate	2004	1.9388474516199998	3.27032882751	0.7977367558599999
1	Deaths	44635	High SDI	1	Male	30	80-84 years	1027	Total burden related to hepatitis C	108	High body-mass index	1	Number	2005	153.7515134926606	264.4451321494912	63.549265634361184
1	Deaths	44635	High SDI	2	Female	30	80-84 years	1027	Total burden related to hepatitis C	108	High body-mass index	1	Number	2005	237.7093322343375	408.248662406412	95.82714058526304
1	Deaths	44635	High SDI	3	Both	30	80-84 years	1027	Total burden related to hepatitis C	108	High body-mass index	1	Number	2005	391.4608457269985	658.5704560515057	161.49123155841443
1	Deaths	44635	High SDI	1	Male	30	80-84 years	1027	Total burden related to hepatitis C	108	High body-mass index	3	Rate	2005	2.15272653308	3.7025850321100005	0.8897745926599999
1	Deaths	44635	High SDI	2	Female	30	80-84 years	1027	Total burden related to hepatitis C	108	High body-mass index	3	Rate	2005	1.92135415527	3.29978741906	0.77455046893
1	Deaths	44635	High SDI	3	Both	30	80-84 years	1027	Total burden related to hepatitis C	108	High body-mass index	3	Rate	2005	2.00603643322	3.37483644432	0.82755988929
1	Deaths	44635	High SDI	1	Male	30	80-84 years	1027	Total burden related to hepatitis C	108	High body-mass index	1	Number	2006	165.6520670269708	281.56875096231727	69.50438098418368
1	Deaths	44635	High SDI	2	Female	30	80-84 years	1027	Total burden related to hepatitis C	108	High body-mass index	1	Number	2006	247.9234012520223	422.37768381104456	98.97511666044274
1	Deaths	44635	High SDI	3	Both	30	80-84 years	1027	Total burden related to hepatitis C	108	High body-mass index	1	Number	2006	413.5754682789935	695.3477251159948	171.34704107981975
1	Deaths	44635	High SDI	1	Male	30	80-84 years	1027	Total burden related to hepatitis C	108	High body-mass index	3	Rate	2006	2.23067789254	3.79161696726	0.9359489976700001
1	Deaths	44635	High SDI	2	Female	30	80-84 years	1027	Total burden related to hepatitis C	108	High body-mass index	3	Rate	2006	1.96569329027	3.34887701134	0.7847372282699999
1	Deaths	44635	High SDI	3	Both	30	80-84 years	1027	Total burden related to hepatitis C	108	High body-mass index	3	Rate	2006	2.06389367396	3.47004085383	0.85508474574
1	Deaths	44635	High SDI	1	Male	30	80-84 years	1027	Total burden related to hepatitis C	108	High body-mass index	1	Number	2007	177.79965603004217	300.0881349045659	74.62722963132191
1	Deaths	44635	High SDI	2	Female	30	80-84 years	1027	Total burden related to hepatitis C	108	High body-mass index	1	Number	2007	257.45820219430635	437.49890691235686	101.9731961619463
1	Deaths	44635	High SDI	3	Both	30	80-84 years	1027	Total burden related to hepatitis C	108	High body-mass index	1	Number	2007	435.2578582243494	729.9835934635896	179.75796234764363
1	Deaths	44635	High SDI	1	Male	30	80-84 years	1027	Total burden related to hepatitis C	108	High body-mass index	3	Rate	2007	2.3069799245300002	3.8936931503200003	0.9683006392000001
1	Deaths	44635	High SDI	2	Female	30	80-84 years	1027	Total burden related to hepatitis C	108	High body-mass index	3	Rate	2007	2.01480265574	3.4237555922399996	0.79801639525
1	Deaths	44635	High SDI	3	Both	30	80-84 years	1027	Total burden related to hepatitis C	108	High body-mass index	3	Rate	2007	2.12472597469	3.5634396319899997	0.87749458061
1	Deaths	44635	High SDI	1	Male	30	80-84 years	1027	Total burden related to hepatitis C	108	High body-mass index	1	Number	2008	195.8864134573496	328.70378530850905	81.7155866328821
1	Deaths	44635	High SDI	2	Female	30	80-84 years	1027	Total burden related to hepatitis C	108	High body-mass index	1	Number	2008	270.1137474790545	459.2337810659799	105.65203798830412
1	Deaths	44635	High SDI	3	Both	30	80-84 years	1027	Total burden related to hepatitis C	108	High body-mass index	1	Number	2008	466.0001609364044	781.8321818362951	191.40256452046376
1	Deaths	44635	High SDI	1	Male	30	80-84 years	1027	Total burden related to hepatitis C	108	High body-mass index	3	Rate	2008	2.44342770497	4.10015131513	1.01929544159
1	Deaths	44635	High SDI	2	Female	30	80-84 years	1027	Total burden related to hepatitis C	108	High body-mass index	3	Rate	2008	2.08307538339	3.54153979014	0.81477215282
1	Deaths	44635	High SDI	3	Both	30	80-84 years	1027	Total burden related to hepatitis C	108	High body-mass index	3	Rate	2008	2.22074725362	3.72586066734	0.91213856802
1	Deaths	44635	High SDI	1	Male	30	80-84 years	1027	Total burden related to hepatitis C	108	High body-mass index	1	Number	2009	211.01519349701223	352.0727979356036	88.85831003472887
1	Deaths	44635	High SDI	2	Female	30	80-84 years	1027	Total burden related to hepatitis C	108	High body-mass index	1	Number	2009	281.6608659874918	477.4556624955885	110.62293907537216
1	Deaths	44635	High SDI	3	Both	30	80-84 years	1027	Total burden related to hepatitis C	108	High body-mass index	1	Number	2009	492.6760594845041	826.0016177198304	201.6814407510182
1	Deaths	44635	High SDI	1	Male	30	80-84 years	1027	Total burden related to hepatitis C	108	High body-mass index	3	Rate	2009	2.5472671735600003	4.25004221744	1.07265193799
1	Deaths	44635	High SDI	2	Female	30	80-84 years	1027	Total burden related to hepatitis C	108	High body-mass index	3	Rate	2009	2.1448642220500003	3.6358532255199996	0.84240025084
1	Deaths	44635	High SDI	3	Both	30	80-84 years	1027	Total burden related to hepatitis C	108	High body-mass index	3	Rate	2009	2.30051988187	3.8569626176100003	0.9417388065100001
1	Deaths	44635	High SDI	1	Male	30	80-84 years	1027	Total burden related to hepatitis C	108	High body-mass index	1	Number	2010	225.6839146042861	376.55647376686034	95.22833517524212
1	Deaths	44635	High SDI	2	Female	30	80-84 years	1027	Total burden related to hepatitis C	108	High body-mass index	1	Number	2010	290.4013174217067	494.2613484771155	113.88711748499448
1	Deaths	44635	High SDI	3	Both	30	80-84 years	1027	Total burden related to hepatitis C	108	High body-mass index	1	Number	2010	516.085232025993	866.1103326276819	210.85512659921184
1	Deaths	44635	High SDI	1	Male	30	80-84 years	1027	Total burden related to hepatitis C	108	High body-mass index	3	Rate	2010	2.64859239478	4.41921000162	1.11758538377
1	Deaths	44635	High SDI	2	Female	30	80-84 years	1027	Total burden related to hepatitis C	108	High body-mass index	3	Rate	2010	2.18731261355	3.7227933107	0.85780164776
1	Deaths	44635	High SDI	3	Both	30	80-84 years	1027	Total burden related to hepatitis C	108	High body-mass index	3	Rate	2010	2.36763211058	3.9734340523299996	0.96733511722
1	Deaths	44635	High SDI	1	Male	30	80-84 years	1027	Total burden related to hepatitis C	108	High body-mass index	1	Number	2011	239.02922752158295	400.102131329779	100.03184885645362
1	Deaths	44635	High SDI	2	Female	30	80-84 years	1027	Total burden related to hepatitis C	108	High body-mass index	1	Number	2011	300.5498048827894	514.7082985201754	118.80608539628604
1	Deaths	44635	High SDI	3	Both	30	80-84 years	1027	Total burden related to hepatitis C	108	High body-mass index	1	Number	2011	539.5790324043728	901.8472569799108	220.47242027524757
1	Deaths	44635	High SDI	1	Male	30	80-84 years	1027	Total burden related to hepatitis C	108	High body-mass index	3	Rate	2011	2.7261101376699997	4.5631343398099995	1.14085561873
1	Deaths	44635	High SDI	2	Female	30	80-84 years	1027	Total burden related to hepatitis C	108	High body-mass index	3	Rate	2011	2.23753837652	3.8319092274899997	0.8844895958
1	Deaths	44635	High SDI	3	Both	30	80-84 years	1027	Total burden related to hepatitis C	108	High body-mass index	3	Rate	2011	2.43050269686	4.0623190646900005	0.9931053281900001
1	Deaths	44635	High SDI	1	Male	30	80-84 years	1027	Total burden related to hepatitis C	108	High body-mass index	1	Number	2012	249.2285959123934	420.4651688877377	104.07910967536112
1	Deaths	44635	High SDI	2	Female	30	80-84 years	1027	Total burden related to hepatitis C	108	High body-mass index	1	Number	2012	310.80793826751267	534.6920328481588	123.72352937043192
1	Deaths	44635	High SDI	3	Both	30	80-84 years	1027	Total burden related to hepatitis C	108	High body-mass index	1	Number	2012	560.0365341799061	936.8153003456302	230.20284989413815
1	Deaths	44635	High SDI	1	Male	30	80-84 years	1027	Total burden related to hepatitis C	108	High body-mass index	3	Rate	2012	2.78096707421	4.69167587391	1.161345776
1	Deaths	44635	High SDI	2	Female	30	80-84 years	1027	Total burden related to hepatitis C	108	High body-mass index	3	Rate	2012	2.29234987834	3.94359688264	0.91251728988
1	Deaths	44635	High SDI	3	Both	30	80-84 years	1027	Total burden related to hepatitis C	108	High body-mass index	3	Rate	2012	2.48679371056	4.15984717902	1.02219581104
1	Deaths	44635	High SDI	1	Male	30	80-84 years	1027	Total burden related to hepatitis C	108	High body-mass index	1	Number	2013	259.8961397836912	438.1460639715238	108.71060534176875
1	Deaths	44635	High SDI	2	Female	30	80-84 years	1027	Total burden related to hepatitis C	108	High body-mass index	1	Number	2013	317.301393453555	546.7525027444844	127.93212653504628
1	Deaths	44635	High SDI	3	Both	30	80-84 years	1027	Total burden related to hepatitis C	108	High body-mass index	1	Number	2013	577.1975332372463	966.4784781581964	239.6544904943244
1	Deaths	44635	High SDI	1	Male	30	80-84 years	1027	Total burden related to hepatitis C	108	High body-mass index	3	Rate	2013	2.8475794757	4.8005935762	1.19109921686
1	Deaths	44635	High SDI	2	Female	30	80-84 years	1027	Total burden related to hepatitis C	108	High body-mass index	3	Rate	2013	2.32316023889	4.00311407732	0.9366704205399999
1	Deaths	44635	High SDI	3	Both	30	80-84 years	1027	Total burden related to hepatitis C	108	High body-mass index	3	Rate	2013	2.5332243056799997	4.2417138515	1.05180383721
1	Deaths	44635	High SDI	1	Male	30	80-84 years	1027	Total burden related to hepatitis C	108	High body-mass index	1	Number	2014	269.4850375358029	454.503269522929	112.9543643348068
1	Deaths	44635	High SDI	2	Female	30	80-84 years	1027	Total burden related to hepatitis C	108	High body-mass index	1	Number	2014	325.0589985139851	556.0870644756386	131.32439315952504
1	Deaths	44635	High SDI	3	Both	30	80-84 years	1027	Total burden related to hepatitis C	108	High body-mass index	1	Number	2014	594.5440360497876	997.31198371271	247.282840977771
1	Deaths	44635	High SDI	1	Male	30	80-84 years	1027	Total burden related to hepatitis C	108	High body-mass index	3	Rate	2014	2.88769165208	4.87027149725	1.2103728575700001
1	Deaths	44635	High SDI	2	Female	30	80-84 years	1027	Total burden related to hepatitis C	108	High body-mass index	3	Rate	2014	2.35620922204	4.03082971266	0.95191256866
1	Deaths	44635	High SDI	3	Both	30	80-84 years	1027	Total burden related to hepatitis C	108	High body-mass index	3	Rate	2014	2.57066309159	4.3121332515	1.06919056275
1	Deaths	44635	High SDI	1	Male	30	80-84 years	1027	Total burden related to hepatitis C	108	High body-mass index	1	Number	2015	280.8699217547133	472.9847168002949	117.42883289535106
1	Deaths	44635	High SDI	2	Female	30	80-84 years	1027	Total burden related to hepatitis C	108	High body-mass index	1	Number	2015	333.043251151996	564.4028648202908	134.9056685841805
1	Deaths	44635	High SDI	3	Both	30	80-84 years	1027	Total burden related to hepatitis C	108	High body-mass index	1	Number	2015	613.9131729067093	1030.1522117314464	256.9950744395474
1	Deaths	44635	High SDI	1	Male	30	80-84 years	1027	Total burden related to hepatitis C	108	High body-mass index	3	Rate	2015	2.92720877138	4.929417159	1.22383595764
1	Deaths	44635	High SDI	2	Female	30	80-84 years	1027	Total burden related to hepatitis C	108	High body-mass index	3	Rate	2015	2.37774807225	4.0295301561	0.96315326103
1	Deaths	44635	High SDI	3	Both	30	80-84 years	1027	Total burden related to hepatitis C	108	High body-mass index	3	Rate	2015	2.60112732229	4.36471667706	1.08887858955
1	Deaths	44635	High SDI	1	Male	30	80-84 years	1027	Total burden related to hepatitis C	108	High body-mass index	1	Number	2016	295.2466440257231	496.42179143483816	122.96774989545489
1	Deaths	44635	High SDI	2	Female	30	80-84 years	1027	Total burden related to hepatitis C	108	High body-mass index	1	Number	2016	350.937432154878	591.4478587717093	142.03720335879154
1	Deaths	44635	High SDI	3	Both	30	80-84 years	1027	Total burden related to hepatitis C	108	High body-mass index	1	Number	2016	646.184076180601	1093.3832184027588	270.63912911539427
1	Deaths	44635	High SDI	1	Male	30	80-84 years	1027	Total burden related to hepatitis C	108	High body-mass index	3	Rate	2016	2.98938750799	5.02629625786	1.24505481387
1	Deaths	44635	High SDI	2	Female	30	80-84 years	1027	Total burden related to hepatitis C	108	High body-mass index	3	Rate	2016	2.46292653111	4.15086134925	0.9968363716799999
1	Deaths	44635	High SDI	3	Both	30	80-84 years	1027	Total burden related to hepatitis C	108	High body-mass index	3	Rate	2016	2.67845089766	4.5321037313899994	1.12180668797
1	Deaths	44635	High SDI	1	Male	30	80-84 years	1027	Total burden related to hepatitis C	108	High body-mass index	1	Number	2017	305.2458897112173	515.0625635552135	126.29184535643272
1	Deaths	44635	High SDI	2	Female	30	80-84 years	1027	Total burden related to hepatitis C	108	High body-mass index	1	Number	2017	350.5795850715497	594.3916591163581	142.8660503480784
1	Deaths	44635	High SDI	3	Both	30	80-84 years	1027	Total burden related to hepatitis C	108	High body-mass index	1	Number	2017	655.8254747827673	1113.1245711455167	275.4416916009
1	Deaths	44635	High SDI	1	Male	30	80-84 years	1027	Total burden related to hepatitis C	108	High body-mass index	3	Rate	2017	3.00088677794	5.0636044215	1.2415811045
1	Deaths	44635	High SDI	2	Female	30	80-84 years	1027	Total burden related to hepatitis C	108	High body-mass index	3	Rate	2017	2.41544384672	4.095274615789999	0.98432691723
1	Deaths	44635	High SDI	3	Both	30	80-84 years	1027	Total burden related to hepatitis C	108	High body-mass index	3	Rate	2017	2.65667593763	4.50914363265	1.11578360773
1	Deaths	44635	High SDI	1	Male	30	80-84 years	1027	Total burden related to hepatitis C	108	High body-mass index	1	Number	2018	315.8194891388971	539.1136942182508	130.9928433258047
1	Deaths	44635	High SDI	2	Female	30	80-84 years	1027	Total burden related to hepatitis C	108	High body-mass index	1	Number	2018	359.9059452218058	612.3776026244495	146.76294801461688
1	Deaths	44635	High SDI	3	Both	30	80-84 years	1027	Total burden related to hepatitis C	108	High body-mass index	1	Number	2018	675.7254343607026	1143.4037722810465	283.382898438977
1	Deaths	44635	High SDI	1	Male	30	80-84 years	1027	Total burden related to hepatitis C	108	High body-mass index	3	Rate	2018	3.01170129143	5.14106780912	1.24916710013
1	Deaths	44635	High SDI	2	Female	30	80-84 years	1027	Total burden related to hepatitis C	108	High body-mass index	3	Rate	2018	2.4300954579600003	4.13479146553	0.99094771315
1	Deaths	44635	High SDI	3	Both	30	80-84 years	1027	Total burden related to hepatitis C	108	High body-mass index	3	Rate	2018	2.6711917822199998	4.51995826258	1.12023320573
1	Deaths	44635	High SDI	1	Male	30	80-84 years	1027	Total burden related to hepatitis C	108	High body-mass index	1	Number	2019	325.858663769675	559.9619383588066	134.03728160779406
1	Deaths	44635	High SDI	2	Female	30	80-84 years	1027	Total burden related to hepatitis C	108	High body-mass index	1	Number	2019	370.1639717677023	634.3436862891865	150.6821702504504
1	Deaths	44635	High SDI	3	Both	30	80-84 years	1027	Total burden related to hepatitis C	108	High body-mass index	1	Number	2019	696.0226355373776	1179.2782228563167	289.70251374115554
1	Deaths	44635	High SDI	1	Male	30	80-84 years	1027	Total burden related to hepatitis C	108	High body-mass index	3	Rate	2019	3.02444847662	5.19727176145	1.24406344603
1	Deaths	44635	High SDI	2	Female	30	80-84 years	1027	Total burden related to hepatitis C	108	High body-mass index	3	Rate	2019	2.4550617825	4.20719751234	0.99937883128
1	Deaths	44635	High SDI	3	Both	30	80-84 years	1027	Total burden related to hepatitis C	108	High body-mass index	3	Rate	2019	2.69236340711	4.56169867459	1.1206308633100002
1	Deaths	44635	High SDI	1	Male	30	80-84 years	1027	Total burden related to hepatitis C	108	High body-mass index	1	Number	2020	343.7202968829521	590.7537945992225	141.41973187364175
1	Deaths	44635	High SDI	2	Female	30	80-84 years	1027	Total burden related to hepatitis C	108	High body-mass index	1	Number	2020	384.8188773029141	668.5945435977242	153.0163565785548
1	Deaths	44635	High SDI	3	Both	30	80-84 years	1027	Total burden related to hepatitis C	108	High body-mass index	1	Number	2020	728.5391741858666	1238.111112413846	297.56192170330945
1	Deaths	44635	High SDI	1	Male	30	80-84 years	1027	Total burden related to hepatitis C	108	High body-mass index	3	Rate	2020	3.10720976015	5.34037696659	1.27842543819
1	Deaths	44635	High SDI	2	Female	30	80-84 years	1027	Total burden related to hepatitis C	108	High body-mass index	3	Rate	2020	2.5045158116	4.35141232605	0.9958760005999999
1	Deaths	44635	High SDI	3	Both	30	80-84 years	1027	Total burden related to hepatitis C	108	High body-mass index	3	Rate	2020	2.75679600697	4.6850188594199995	1.12597585229
1	Deaths	44635	High SDI	1	Male	30	80-84 years	1027	Total burden related to hepatitis C	108	High body-mass index	1	Number	2021	366.2373297790543	629.3825784636472	146.3305659326544
1	Deaths	44635	High SDI	2	Female	30	80-84 years	1027	Total burden related to hepatitis C	108	High body-mass index	1	Number	2021	406.2859031373801	704.9052165540515	161.25696336397215
1	Deaths	44635	High SDI	3	Both	30	80-84 years	1027	Total burden related to hepatitis C	108	High body-mass index	1	Number	2021	772.5232329164345	1321.6892694245498	312.0770869200145
1	Deaths	44635	High SDI	1	Male	30	80-84 years	1027	Total burden related to hepatitis C	108	High body-mass index	3	Rate	2021	3.2312717091200005	5.55297331714	1.29105850068
1	Deaths	44635	High SDI	2	Female	30	80-84 years	1027	Total burden related to hepatitis C	108	High body-mass index	3	Rate	2021	2.5980431585800003	4.50759960209	1.0311766842199999
1	Deaths	44635	High SDI	3	Both	30	80-84 years	1027	Total burden related to hepatitis C	108	High body-mass index	3	Rate	2021	2.8641349963900002	4.90017170956	1.15702786419
1	Deaths	44635	High SDI	1	Male	31	85-89 years	1027	Total burden related to hepatitis C	108	High body-mass index	1	Number	1990	23.945722987389058	40.828992852780885	10.24853256730872
1	Deaths	44635	High SDI	2	Female	31	85-89 years	1027	Total burden related to hepatitis C	108	High body-mass index	1	Number	1990	64.07922256118165	107.71069736817256	25.52730614222528
1	Deaths	44635	High SDI	3	Both	31	85-89 years	1027	Total burden related to hepatitis C	108	High body-mass index	1	Number	1990	88.02494554857073	147.9379146371885	35.9347749154328
1	Deaths	44635	High SDI	1	Male	31	85-89 years	1027	Total burden related to hepatitis C	108	High body-mass index	3	Rate	1990	1.25260804248	2.13577701707	0.53610385137
1	Deaths	44635	High SDI	2	Female	31	85-89 years	1027	Total burden related to hepatitis C	108	High body-mass index	3	Rate	1990	1.39222654032	2.3401921178	0.55462272627
1	Deaths	44635	High SDI	3	Both	31	85-89 years	1027	Total burden related to hepatitis C	108	High body-mass index	3	Rate	1990	1.3512545443	2.27096737387	0.5516280368099999
1	Deaths	44635	High SDI	1	Male	31	85-89 years	1027	Total burden related to hepatitis C	108	High body-mass index	1	Number	1991	25.93761325172467	43.95353520712894	10.960104592192152
1	Deaths	44635	High SDI	2	Female	31	85-89 years	1027	Total burden related to hepatitis C	108	High body-mass index	1	Number	1991	69.33259833622995	117.71645238807368	27.496778907708663
1	Deaths	44635	High SDI	3	Both	31	85-89 years	1027	Total burden related to hepatitis C	108	High body-mass index	1	Number	1991	95.27021158795463	161.55347497830954	38.910771195915366
1	Deaths	44635	High SDI	1	Male	31	85-89 years	1027	Total burden related to hepatitis C	108	High body-mass index	3	Rate	1991	1.3063454287	2.21371562741	0.55200462715
1	Deaths	44635	High SDI	2	Female	31	85-89 years	1027	Total burden related to hepatitis C	108	High body-mass index	3	Rate	1991	1.45308898648	2.46712923786	0.57628399271
1	Deaths	44635	High SDI	3	Both	31	85-89 years	1027	Total burden related to hepatitis C	108	High body-mass index	3	Rate	1991	1.4099685333999998	2.39093954326	0.57586691666
1	Deaths	44635	High SDI	1	Male	31	85-89 years	1027	Total burden related to hepatitis C	108	High body-mass index	1	Number	1992	28.72346424846772	49.885426686767424	12.110182467748643
1	Deaths	44635	High SDI	2	Female	31	85-89 years	1027	Total burden related to hepatitis C	108	High body-mass index	1	Number	1992	74.93705765383012	128.196416253968	29.810260487375903
1	Deaths	44635	High SDI	3	Both	31	85-89 years	1027	Total burden related to hepatitis C	108	High body-mass index	1	Number	1992	103.66052190229782	176.36986525151957	42.532681533203125
1	Deaths	44635	High SDI	1	Male	31	85-89 years	1027	Total burden related to hepatitis C	108	High body-mass index	3	Rate	1992	1.3841630147100001	2.4039427137200002	0.58358095417
1	Deaths	44635	High SDI	2	Female	31	85-89 years	1027	Total burden related to hepatitis C	108	High body-mass index	3	Rate	1992	1.5059052881	2.5761841630399998	0.59905513124
1	Deaths	44635	High SDI	3	Both	31	85-89 years	1027	Total burden related to hepatitis C	108	High body-mass index	3	Rate	1992	1.47007767499	2.5012164389	0.6031837813700001
1	Deaths	44635	High SDI	1	Male	31	85-89 years	1027	Total burden related to hepatitis C	108	High body-mass index	1	Number	1993	31.377351273589618	54.46803802694998	13.229476487718731
1	Deaths	44635	High SDI	2	Female	31	85-89 years	1027	Total burden related to hepatitis C	108	High body-mass index	1	Number	1993	80.10220510946812	138.06929859543078	31.8613536286428
1	Deaths	44635	High SDI	3	Both	31	85-89 years	1027	Total burden related to hepatitis C	108	High body-mass index	1	Number	1993	111.47955638305775	189.80663227968623	45.90177858275605
1	Deaths	44635	High SDI	1	Male	31	85-89 years	1027	Total burden related to hepatitis C	108	High body-mass index	3	Rate	1993	1.45227191951	2.52100317352	0.6123141831
1	Deaths	44635	High SDI	2	Female	31	85-89 years	1027	Total burden related to hepatitis C	108	High body-mass index	3	Rate	1993	1.54896588902	2.66989695917	0.61611474842
1	Deaths	44635	High SDI	3	Both	31	85-89 years	1027	Total burden related to hepatitis C	108	High body-mass index	3	Rate	1993	1.5204720518000001	2.5887767137899997	0.626055339
1	Deaths	44635	High SDI	1	Male	31	85-89 years	1027	Total burden related to hepatitis C	108	High body-mass index	1	Number	1994	35.12053625111006	59.98328751265487	14.795317114347336
1	Deaths	44635	High SDI	2	Female	31	85-89 years	1027	Total burden related to hepatitis C	108	High body-mass index	1	Number	1994	87.66451133650058	151.7653863434007	34.86340719083526
1	Deaths	44635	High SDI	3	Both	31	85-89 years	1027	Total burden related to hepatitis C	108	High body-mass index	1	Number	1994	122.7850475876106	209.49948327180056	50.308087170751975
1	Deaths	44635	High SDI	1	Male	31	85-89 years	1027	Total burden related to hepatitis C	108	High body-mass index	3	Rate	1994	1.5635213772499998	2.6703792799	0.65866860421
1	Deaths	44635	High SDI	2	Female	31	85-89 years	1027	Total burden related to hepatitis C	108	High body-mass index	3	Rate	1994	1.6318322601300002	2.8250388855299997	0.6489653759
1	Deaths	44635	High SDI	3	Both	31	85-89 years	1027	Total burden related to hepatitis C	108	High body-mass index	3	Rate	1994	1.61169114325	2.74991514307	0.66034993772
1	Deaths	44635	High SDI	1	Male	31	85-89 years	1027	Total burden related to hepatitis C	108	High body-mass index	1	Number	1995	39.8458042451656	67.89910605954142	16.724457094792974
1	Deaths	44635	High SDI	2	Female	31	85-89 years	1027	Total burden related to hepatitis C	108	High body-mass index	1	Number	1995	97.62781167390028	168.814496478679	38.56718832304129
1	Deaths	44635	High SDI	3	Both	31	85-89 years	1027	Total burden related to hepatitis C	108	High body-mass index	1	Number	1995	137.47361591906585	234.7588876902506	55.72842928507947
1	Deaths	44635	High SDI	1	Male	31	85-89 years	1027	Total burden related to hepatitis C	108	High body-mass index	3	Rate	1995	1.70704748865	2.90888841815	0.71649808615
1	Deaths	44635	High SDI	2	Female	31	85-89 years	1027	Total burden related to hepatitis C	108	High body-mass index	3	Rate	1995	1.75216853323	3.02978673403	0.6921819985100001
1	Deaths	44635	High SDI	3	Both	31	85-89 years	1027	Total burden related to hepatitis C	108	High body-mass index	3	Rate	1995	1.73884688002	2.96936802519	0.70488584113
1	Deaths	44635	High SDI	1	Male	31	85-89 years	1027	Total burden related to hepatitis C	108	High body-mass index	1	Number	1996	44.41355782439351	76.17889697085045	18.69567457080374
1	Deaths	44635	High SDI	2	Female	31	85-89 years	1027	Total burden related to hepatitis C	108	High body-mass index	1	Number	1996	105.96544272009278	179.92353722008065	41.84886369220886
1	Deaths	44635	High SDI	3	Both	31	85-89 years	1027	Total burden related to hepatitis C	108	High body-mass index	1	Number	1996	150.37900054448636	256.78534753971	60.75571794723267
1	Deaths	44635	High SDI	1	Male	31	85-89 years	1027	Total burden related to hepatitis C	108	High body-mass index	3	Rate	1996	1.83415536338	3.1459747721199998	0.77207892062
1	Deaths	44635	High SDI	2	Female	31	85-89 years	1027	Total burden related to hepatitis C	108	High body-mass index	3	Rate	1996	1.84040152155	3.12490131841	0.7268285814400001
1	Deaths	44635	High SDI	3	Both	31	85-89 years	1027	Total burden related to hepatitis C	108	High body-mass index	3	Rate	1996	1.8385523328800002	3.1394895434800003	0.74280695152
1	Deaths	44635	High SDI	1	Male	31	85-89 years	1027	Total burden related to hepatitis C	108	High body-mass index	1	Number	1997	47.18314272507004	81.28437122700943	19.592667913867103
1	Deaths	44635	High SDI	2	Female	31	85-89 years	1027	Total burden related to hepatitis C	108	High body-mass index	1	Number	1997	111.65246418318732	188.8352667785943	44.4116404315467
1	Deaths	44635	High SDI	3	Both	31	85-89 years	1027	Total burden related to hepatitis C	108	High body-mass index	1	Number	1997	158.83560690825735	269.68456743956665	64.32133430084767
1	Deaths	44635	High SDI	1	Male	31	85-89 years	1027	Total burden related to hepatitis C	108	High body-mass index	3	Rate	1997	1.8740418631	3.22849021276	0.77819063673
1	Deaths	44635	High SDI	2	Female	31	85-89 years	1027	Total burden related to hepatitis C	108	High body-mass index	3	Rate	1997	1.87702516477	3.17456986134	0.7466182435700001
1	Deaths	44635	High SDI	3	Both	31	85-89 years	1027	Total burden related to hepatitis C	108	High body-mass index	3	Rate	1997	1.8761379645300003	3.18546618903	0.7597521711899999
1	Deaths	44635	High SDI	1	Male	31	85-89 years	1027	Total burden related to hepatitis C	108	High body-mass index	1	Number	1998	50.60980237634694	87.9678393004871	21.079764183160457
1	Deaths	44635	High SDI	2	Female	31	85-89 years	1027	Total burden related to hepatitis C	108	High body-mass index	1	Number	1998	120.52439971400646	203.7547139019419	48.12101945702783
1	Deaths	44635	High SDI	3	Both	31	85-89 years	1027	Total burden related to hepatitis C	108	High body-mass index	1	Number	1998	171.13420209035343	291.43019053999774	69.93593398544328
1	Deaths	44635	High SDI	1	Male	31	85-89 years	1027	Total burden related to hepatitis C	108	High body-mass index	3	Rate	1998	1.93634621365	3.36567590772	0.80651809816
1	Deaths	44635	High SDI	2	Female	31	85-89 years	1027	Total burden related to hepatitis C	108	High body-mass index	3	Rate	1998	1.96614450344	3.32390131574	0.7850101567
1	Deaths	44635	High SDI	3	Both	31	85-89 years	1027	Total burden related to hepatitis C	108	High body-mass index	3	Rate	1998	1.9572371311999999	3.33304496184	0.7998471674800001
1	Deaths	44635	High SDI	1	Male	31	85-89 years	1027	Total burden related to hepatitis C	108	High body-mass index	1	Number	1999	55.2731524059369	95.80710417250722	23.094182532313177
1	Deaths	44635	High SDI	2	Female	31	85-89 years	1027	Total burden related to hepatitis C	108	High body-mass index	1	Number	1999	132.93274842890855	226.00300776732303	52.81757310064778
1	Deaths	44635	High SDI	3	Both	31	85-89 years	1027	Total burden related to hepatitis C	108	High body-mass index	1	Number	1999	188.2059008348454	322.5333019016758	76.32645556725495
1	Deaths	44635	High SDI	1	Male	31	85-89 years	1027	Total burden related to hepatitis C	108	High body-mass index	3	Rate	1999	2.04791554026	3.5497316321200003	0.85565836647
1	Deaths	44635	High SDI	2	Female	31	85-89 years	1027	Total burden related to hepatitis C	108	High body-mass index	3	Rate	1999	2.11792232574	3.60074414689	0.84150458471
1	Deaths	44635	High SDI	3	Both	31	85-89 years	1027	Total burden related to hepatitis C	108	High body-mass index	3	Rate	1999	2.09687093494	3.59346175284	0.8503810217200001
1	Deaths	44635	High SDI	1	Male	31	85-89 years	1027	Total burden related to hepatitis C	108	High body-mass index	1	Number	2000	59.30705700098387	102.51469464498834	25.060269679158807
1	Deaths	44635	High SDI	2	Female	31	85-89 years	1027	Total burden related to hepatitis C	108	High body-mass index	1	Number	2000	138.11479413112568	236.49088515876772	54.82919984349138
1	Deaths	44635	High SDI	3	Both	31	85-89 years	1027	Total burden related to hepatitis C	108	High body-mass index	1	Number	2000	197.4218511321096	338.95471875701924	79.46377337054128
1	Deaths	44635	High SDI	1	Male	31	85-89 years	1027	Total burden related to hepatitis C	108	High body-mass index	3	Rate	2000	2.1599603314399998	3.73358053865	0.91269388736
1	Deaths	44635	High SDI	2	Female	31	85-89 years	1027	Total burden related to hepatitis C	108	High body-mass index	3	Rate	2000	2.18668309235	3.74420874553	0.86807561072
1	Deaths	44635	High SDI	3	Both	31	85-89 years	1027	Total burden related to hepatitis C	108	High body-mass index	3	Rate	2000	2.17858614265	3.7404271565500005	0.8768972356199999
1	Deaths	44635	High SDI	1	Male	31	85-89 years	1027	Total burden related to hepatitis C	108	High body-mass index	1	Number	2001	62.63626490079816	108.44755394051587	26.335441645846583
1	Deaths	44635	High SDI	2	Female	31	85-89 years	1027	Total burden related to hepatitis C	108	High body-mass index	1	Number	2001	140.96003761530727	240.68402918702685	55.96468315120871
1	Deaths	44635	High SDI	3	Both	31	85-89 years	1027	Total burden related to hepatitis C	108	High body-mass index	1	Number	2001	203.5963025161056	349.4609797159481	82.05556650323655
1	Deaths	44635	High SDI	1	Male	31	85-89 years	1027	Total burden related to hepatitis C	108	High body-mass index	3	Rate	2001	2.2674739493500002	3.9258727164000002	0.9533602932899999
1	Deaths	44635	High SDI	2	Female	31	85-89 years	1027	Total burden related to hepatitis C	108	High body-mass index	3	Rate	2001	2.25015558616	3.84205709601	0.8933684081700001
1	Deaths	44635	High SDI	3	Both	31	85-89 years	1027	Total burden related to hepatitis C	108	High body-mass index	3	Rate	2001	2.25545532821	3.87135531914	0.90901780824
1	Deaths	44635	High SDI	1	Male	31	85-89 years	1027	Total burden related to hepatitis C	108	High body-mass index	1	Number	2002	64.01087082609637	111.29626778849736	26.862233596685307
1	Deaths	44635	High SDI	2	Female	31	85-89 years	1027	Total burden related to hepatitis C	108	High body-mass index	1	Number	2002	145.12997597961493	249.1153575586378	57.98604031206018
1	Deaths	44635	High SDI	3	Both	31	85-89 years	1027	Total burden related to hepatitis C	108	High body-mass index	1	Number	2002	209.1408468057116	357.1782058623662	84.53589862963784
1	Deaths	44635	High SDI	1	Male	31	85-89 years	1027	Total burden related to hepatitis C	108	High body-mass index	3	Rate	2002	2.3166504319000003	4.02798061507	0.97218494703
1	Deaths	44635	High SDI	2	Female	31	85-89 years	1027	Total burden related to hepatitis C	108	High body-mass index	3	Rate	2002	2.35240630759	4.03790143617	0.9398935406800001
1	Deaths	44635	High SDI	3	Both	31	85-89 years	1027	Total burden related to hepatitis C	108	High body-mass index	3	Rate	2002	2.34134599548	3.9986342923500002	0.94638513114
1	Deaths	44635	High SDI	1	Male	31	85-89 years	1027	Total burden related to hepatitis C	108	High body-mass index	1	Number	2003	65.3853361641189	114.23107073523794	27.28689016125001
1	Deaths	44635	High SDI	2	Female	31	85-89 years	1027	Total burden related to hepatitis C	108	High body-mass index	1	Number	2003	143.9011385026552	246.6743243119064	57.94439276528573
1	Deaths	44635	High SDI	3	Both	31	85-89 years	1027	Total burden related to hepatitis C	108	High body-mass index	1	Number	2003	209.2864746667742	356.7625966654338	84.8319541037662
1	Deaths	44635	High SDI	1	Male	31	85-89 years	1027	Total burden related to hepatitis C	108	High body-mass index	3	Rate	2003	2.35604964255	4.11612280616	0.98323678645
1	Deaths	44635	High SDI	2	Female	31	85-89 years	1027	Total burden related to hepatitis C	108	High body-mass index	3	Rate	2003	2.36061225983	4.0465450115	0.95054316716
1	Deaths	44635	High SDI	3	Both	31	85-89 years	1027	Total burden related to hepatitis C	108	High body-mass index	3	Rate	2003	2.35918490883	4.02161169482	0.9562694685700001
1	Deaths	44635	High SDI	1	Male	31	85-89 years	1027	Total burden related to hepatitis C	108	High body-mass index	1	Number	2004	66.7292051388927	115.70951701012376	27.65088322449501
1	Deaths	44635	High SDI	2	Female	31	85-89 years	1027	Total burden related to hepatitis C	108	High body-mass index	1	Number	2004	145.76262619198556	249.69556590678872	59.12339389051128
1	Deaths	44635	High SDI	3	Both	31	85-89 years	1027	Total burden related to hepatitis C	108	High body-mass index	1	Number	2004	212.49183133087809	360.6518978177247	86.49955984100463
1	Deaths	44635	High SDI	1	Male	31	85-89 years	1027	Total burden related to hepatitis C	108	High body-mass index	3	Rate	2004	2.3521363653	4.07864236064	0.97466540819
1	Deaths	44635	High SDI	2	Female	31	85-89 years	1027	Total burden related to hepatitis C	108	High body-mass index	3	Rate	2004	2.37196564105	4.0632452812299995	0.9621029927500001
1	Deaths	44635	High SDI	3	Both	31	85-89 years	1027	Total burden related to hepatitis C	108	High body-mass index	3	Rate	2004	2.3657027013	4.01519043604	0.9630122772
1	Deaths	44635	High SDI	1	Male	31	85-89 years	1027	Total burden related to hepatitis C	108	High body-mass index	1	Number	2005	73.83425511154985	127.595927771919	30.46350847778566
1	Deaths	44635	High SDI	2	Female	31	85-89 years	1027	Total burden related to hepatitis C	108	High body-mass index	1	Number	2005	155.5330794414649	266.2651351673512	62.77973457724096
1	Deaths	44635	High SDI	3	Both	31	85-89 years	1027	Total burden related to hepatitis C	108	High body-mass index	1	Number	2005	229.3673345530148	389.3953831320824	92.9751825366764
1	Deaths	44635	High SDI	1	Male	31	85-89 years	1027	Total burden related to hepatitis C	108	High body-mass index	3	Rate	2005	2.44323975967	4.22226029683	1.0080640079499998
1	Deaths	44635	High SDI	2	Female	31	85-89 years	1027	Total burden related to hepatitis C	108	High body-mass index	3	Rate	2005	2.39808074547	4.10539864656	0.96796689962
1	Deaths	44635	High SDI	3	Both	31	85-89 years	1027	Total burden related to hepatitis C	108	High body-mass index	3	Rate	2005	2.41243432417	4.09557354699	0.9778921749400001
1	Deaths	44635	High SDI	1	Male	31	85-89 years	1027	Total burden related to hepatitis C	108	High body-mass index	1	Number	2006	83.9637777721166	146.09767228358066	34.83149388991696
1	Deaths	44635	High SDI	2	Female	31	85-89 years	1027	Total burden related to hepatitis C	108	High body-mass index	1	Number	2006	173.11826208199278	295.0065065579197	69.90525559403767
1	Deaths	44635	High SDI	3	Both	31	85-89 years	1027	Total burden related to hepatitis C	108	High body-mass index	1	Number	2006	257.0820398541092	439.4217747408459	104.79366058412796
1	Deaths	44635	High SDI	1	Male	31	85-89 years	1027	Total burden related to hepatitis C	108	High body-mass index	3	Rate	2006	2.58662251411	4.50074470699	1.07303326132
1	Deaths	44635	High SDI	2	Female	31	85-89 years	1027	Total burden related to hepatitis C	108	High body-mass index	3	Rate	2006	2.4998198815899997	4.25988062393	1.0094287319
1	Deaths	44635	High SDI	3	Both	31	85-89 years	1027	Total burden related to hepatitis C	108	High body-mass index	3	Rate	2006	2.52752213154	4.32020946064	1.0302870496999998
1	Deaths	44635	High SDI	1	Male	31	85-89 years	1027	Total burden related to hepatitis C	108	High body-mass index	1	Number	2007	94.0774133217296	164.36639487964874	38.94885315595342
1	Deaths	44635	High SDI	2	Female	31	85-89 years	1027	Total burden related to hepatitis C	108	High body-mass index	1	Number	2007	191.13676139279215	324.72453199072856	77.77750569522019
1	Deaths	44635	High SDI	3	Both	31	85-89 years	1027	Total burden related to hepatitis C	108	High body-mass index	1	Number	2007	285.21417471452173	490.24213509682113	116.96266080375092
1	Deaths	44635	High SDI	1	Male	31	85-89 years	1027	Total burden related to hepatitis C	108	High body-mass index	3	Rate	2007	2.69169771833	4.70277226431	1.11438586022
1	Deaths	44635	High SDI	2	Female	31	85-89 years	1027	Total burden related to hepatitis C	108	High body-mass index	3	Rate	2007	2.57823988354	4.38020260174	1.04913919104
1	Deaths	44635	High SDI	3	Both	31	85-89 years	1027	Total burden related to hepatitis C	108	High body-mass index	3	Rate	2007	2.6145917194	4.49410702749	1.0722104002100001
1	Deaths	44635	High SDI	1	Male	31	85-89 years	1027	Total burden related to hepatitis C	108	High body-mass index	1	Number	2008	107.56423103995928	187.2749453461447	44.35566894962295
1	Deaths	44635	High SDI	2	Female	31	85-89 years	1027	Total burden related to hepatitis C	108	High body-mass index	1	Number	2008	211.839055083323	360.784733786121	85.46344738013377
1	Deaths	44635	High SDI	3	Both	31	85-89 years	1027	Total burden related to hepatitis C	108	High body-mass index	1	Number	2008	319.4032861232816	547.5419792247942	131.19001388511802
1	Deaths	44635	High SDI	1	Male	31	85-89 years	1027	Total burden related to hepatitis C	108	High body-mass index	3	Rate	2008	2.8817918100999997	5.0173500848499994	1.18834860134
1	Deaths	44635	High SDI	2	Female	31	85-89 years	1027	Total burden related to hepatitis C	108	High body-mass index	3	Rate	2008	2.6924663497	4.5855602727399996	1.08623717241
1	Deaths	44635	High SDI	3	Both	31	85-89 years	1027	Total burden related to hepatitis C	108	High body-mass index	3	Rate	2008	2.75338379296	4.72003037245	1.1309102746400002
1	Deaths	44635	High SDI	1	Male	31	85-89 years	1027	Total burden related to hepatitis C	108	High body-mass index	1	Number	2009	121.54326922492916	211.7121681509035	50.42368091356099
1	Deaths	44635	High SDI	2	Female	31	85-89 years	1027	Total burden related to hepatitis C	108	High body-mass index	1	Number	2009	231.87366264915644	394.9306776253527	93.20810276194076
1	Deaths	44635	High SDI	3	Both	31	85-89 years	1027	Total burden related to hepatitis C	108	High body-mass index	1	Number	2009	353.41693187408646	601.1168788301661	145.2012432165876
1	Deaths	44635	High SDI	1	Male	31	85-89 years	1027	Total burden related to hepatitis C	108	High body-mass index	3	Rate	2009	3.0636340565499998	5.336442015	1.2709852802900001
1	Deaths	44635	High SDI	2	Female	31	85-89 years	1027	Total burden related to hepatitis C	108	High body-mass index	3	Rate	2009	2.81116353786	4.78801562989	1.1300257947499999
1	Deaths	44635	High SDI	3	Both	31	85-89 years	1027	Total burden related to hepatitis C	108	High body-mass index	3	Rate	2009	2.89315896676	4.92089238293	1.18865351631
1	Deaths	44635	High SDI	1	Male	31	85-89 years	1027	Total burden related to hepatitis C	108	High body-mass index	1	Number	2010	132.71918207030606	232.1085533024107	54.80240534463607
1	Deaths	44635	High SDI	2	Female	31	85-89 years	1027	Total burden related to hepatitis C	108	High body-mass index	1	Number	2010	245.11900177118127	417.3458877151013	98.38554371236025
1	Deaths	44635	High SDI	3	Both	31	85-89 years	1027	Total burden related to hepatitis C	108	High body-mass index	1	Number	2010	377.8381838414868	652.5286280619395	154.57978760450638
1	Deaths	44635	High SDI	1	Male	31	85-89 years	1027	Total burden related to hepatitis C	108	High body-mass index	3	Rate	2010	3.1712107575600004	5.54603433862	1.30945636236
1	Deaths	44635	High SDI	2	Female	31	85-89 years	1027	Total burden related to hepatitis C	108	High body-mass index	3	Rate	2010	2.8770091928799997	4.8984695062	1.1547701796299998
1	Deaths	44635	High SDI	3	Both	31	85-89 years	1027	Total burden related to hepatitis C	108	High body-mass index	3	Rate	2010	2.97392110594	5.13597815734	1.2166798184199998
1	Deaths	44635	High SDI	1	Male	31	85-89 years	1027	Total burden related to hepatitis C	108	High body-mass index	1	Number	2011	143.60687541909297	247.5957341836014	58.99910297100095
1	Deaths	44635	High SDI	2	Female	31	85-89 years	1027	Total burden related to hepatitis C	108	High body-mass index	1	Number	2011	258.65306337308107	442.3466739652013	104.01079555753716
1	Deaths	44635	High SDI	3	Both	31	85-89 years	1027	Total burden related to hepatitis C	108	High body-mass index	1	Number	2011	402.2599387921734	694.8171231279887	164.04234735717185
1	Deaths	44635	High SDI	1	Male	31	85-89 years	1027	Total burden related to hepatitis C	108	High body-mass index	3	Rate	2011	3.29812258887	5.68636481669	1.35499274435
1	Deaths	44635	High SDI	2	Female	31	85-89 years	1027	Total burden related to hepatitis C	108	High body-mass index	3	Rate	2011	2.96637733877	5.07307793852	1.1928537126299998
1	Deaths	44635	High SDI	3	Both	31	85-89 years	1027	Total burden related to hepatitis C	108	High body-mass index	3	Rate	2011	3.0768652718299996	5.31461990186	1.2547513511
1	Deaths	44635	High SDI	1	Male	31	85-89 years	1027	Total burden related to hepatitis C	108	High body-mass index	1	Number	2012	154.63024022018695	264.3201832504021	63.772526732739486
1	Deaths	44635	High SDI	2	Female	31	85-89 years	1027	Total burden related to hepatitis C	108	High body-mass index	1	Number	2012	268.0717134256753	460.9130049408062	108.6039756893743
1	Deaths	44635	High SDI	3	Both	31	85-89 years	1027	Total burden related to hepatitis C	108	High body-mass index	1	Number	2012	422.7019536458624	726.6838633499195	173.0859438552361
1	Deaths	44635	High SDI	1	Male	31	85-89 years	1027	Total burden related to hepatitis C	108	High body-mass index	3	Rate	2012	3.39424759279	5.80202258269	1.39985390336
1	Deaths	44635	High SDI	2	Female	31	85-89 years	1027	Total burden related to hepatitis C	108	High body-mass index	3	Rate	2012	3.01812790856	5.18926217859	1.22273508764
1	Deaths	44635	High SDI	3	Both	31	85-89 years	1027	Total burden related to hepatitis C	108	High body-mass index	3	Rate	2012	3.1456401130100002	5.40779594301	1.28806144209
1	Deaths	44635	High SDI	1	Male	31	85-89 years	1027	Total burden related to hepatitis C	108	High body-mass index	1	Number	2013	167.6256602076374	284.2942834593217	69.66947506499267
1	Deaths	44635	High SDI	2	Female	31	85-89 years	1027	Total burden related to hepatitis C	108	High body-mass index	1	Number	2013	278.18233178181794	479.58296829531145	112.41264187481671
1	Deaths	44635	High SDI	3	Both	31	85-89 years	1027	Total burden related to hepatitis C	108	High body-mass index	1	Number	2013	445.8079919894549	762.4840331623773	183.09156180359676
1	Deaths	44635	High SDI	1	Male	31	85-89 years	1027	Total burden related to hepatitis C	108	High body-mass index	3	Rate	2013	3.5052214184299997	5.94487986079	1.45685890756
1	Deaths	44635	High SDI	2	Female	31	85-89 years	1027	Total burden related to hepatitis C	108	High body-mass index	3	Rate	2013	3.0675662282400005	5.28844699719	1.23959426767
1	Deaths	44635	High SDI	3	Both	31	85-89 years	1027	Total burden related to hepatitis C	108	High body-mass index	3	Rate	2013	3.2186738058999995	5.50503227635	1.32189647707
1	Deaths	44635	High SDI	1	Male	31	85-89 years	1027	Total burden related to hepatitis C	108	High body-mass index	1	Number	2014	180.74728583502664	305.1990055761258	75.31115669916099
1	Deaths	44635	High SDI	2	Female	31	85-89 years	1027	Total burden related to hepatitis C	108	High body-mass index	1	Number	2014	289.0769218590809	496.8750787840575	116.04606920872962
1	Deaths	44635	High SDI	3	Both	31	85-89 years	1027	Total burden related to hepatitis C	108	High body-mass index	1	Number	2014	469.8242076941081	802.1511852877047	193.8521614943901
1	Deaths	44635	High SDI	1	Male	31	85-89 years	1027	Total burden related to hepatitis C	108	High body-mass index	3	Rate	2014	3.6239709503700004	6.11921957875	1.5099836374
1	Deaths	44635	High SDI	2	Female	31	85-89 years	1027	Total burden related to hepatitis C	108	High body-mass index	3	Rate	2014	3.12596550216	5.37301402399	1.25487709871
1	Deaths	44635	High SDI	3	Both	31	85-89 years	1027	Total burden related to hepatitis C	108	High body-mass index	3	Rate	2014	3.30045088682	5.63500251263	1.36178495667
1	Deaths	44635	High SDI	1	Male	31	85-89 years	1027	Total burden related to hepatitis C	108	High body-mass index	1	Number	2015	193.5435354305881	328.22261339997215	82.35670943770734
1	Deaths	44635	High SDI	2	Female	31	85-89 years	1027	Total burden related to hepatitis C	108	High body-mass index	1	Number	2015	300.3151313245652	516.7184483550936	119.31040650434224
1	Deaths	44635	High SDI	3	Both	31	85-89 years	1027	Total burden related to hepatitis C	108	High body-mass index	1	Number	2015	493.8586667551533	845.0918854686134	203.2463541030737
1	Deaths	44635	High SDI	1	Male	31	85-89 years	1027	Total burden related to hepatitis C	108	High body-mass index	3	Rate	2015	3.7378135133600003	6.3388059799	1.5905156468700001
1	Deaths	44635	High SDI	2	Female	31	85-89 years	1027	Total burden related to hepatitis C	108	High body-mass index	3	Rate	2015	3.19136922203	5.49102985675	1.2678800349
1	Deaths	44635	High SDI	3	Both	31	85-89 years	1027	Total burden related to hepatitis C	108	High body-mass index	3	Rate	2015	3.3853259003100002	5.79297608933	1.39322278418
1	Deaths	44635	High SDI	1	Male	31	85-89 years	1027	Total burden related to hepatitis C	108	High body-mass index	1	Number	2016	209.42473333789076	356.066128427619	89.19752255726317
1	Deaths	44635	High SDI	2	Female	31	85-89 years	1027	Total burden related to hepatitis C	108	High body-mass index	1	Number	2016	320.528725433051	552.3977140950233	127.52053778541747
1	Deaths	44635	High SDI	3	Both	31	85-89 years	1027	Total burden related to hepatitis C	108	High body-mass index	1	Number	2016	529.9534587709421	904.3032738484604	219.7559343432904
1	Deaths	44635	High SDI	1	Male	31	85-89 years	1027	Total burden related to hepatitis C	108	High body-mass index	3	Rate	2016	3.90360278545	6.63694640352	1.66261019871
1	Deaths	44635	High SDI	2	Female	31	85-89 years	1027	Total burden related to hepatitis C	108	High body-mass index	3	Rate	2016	3.34902299991	5.7716906561300005	1.3323898300500001
1	Deaths	44635	High SDI	3	Both	31	85-89 years	1027	Total burden related to hepatitis C	108	High body-mass index	3	Rate	2016	3.5482279708499997	6.0546338877500006	1.47134458714
1	Deaths	44635	High SDI	1	Male	31	85-89 years	1027	Total burden related to hepatitis C	108	High body-mass index	1	Number	2017	220.66516859182744	376.5607006793411	93.40174871014558
1	Deaths	44635	High SDI	2	Female	31	85-89 years	1027	Total burden related to hepatitis C	108	High body-mass index	1	Number	2017	327.8164350995808	564.2334549344062	131.33733202152922
1	Deaths	44635	High SDI	3	Both	31	85-89 years	1027	Total burden related to hepatitis C	108	High body-mass index	1	Number	2017	548.4816036914083	938.9682740254552	227.485902765058
1	Deaths	44635	High SDI	1	Male	31	85-89 years	1027	Total burden related to hepatitis C	108	High body-mass index	3	Rate	2017	4.00300685339	6.8310512037599995	1.69436727414
1	Deaths	44635	High SDI	2	Female	31	85-89 years	1027	Total burden related to hepatitis C	108	High body-mass index	3	Rate	2017	3.37956766313	5.8168686331199995	1.35399983874
1	Deaths	44635	High SDI	3	Both	31	85-89 years	1027	Total burden related to hepatitis C	108	High body-mass index	3	Rate	2017	3.6054814589499995	6.172372381790001	1.49539419203
1	Deaths	44635	High SDI	1	Male	31	85-89 years	1027	Total burden related to hepatitis C	108	High body-mass index	1	Number	2018	231.6844193285678	395.768657901818	97.74769016963084
1	Deaths	44635	High SDI	2	Female	31	85-89 years	1027	Total burden related to hepatitis C	108	High body-mass index	1	Number	2018	336.60168735731185	584.4316072888005	135.21143309472984
1	Deaths	44635	High SDI	3	Both	31	85-89 years	1027	Total burden related to hepatitis C	108	High body-mass index	1	Number	2018	568.2861066858796	975.1604275562548	236.28902229654443
1	Deaths	44635	High SDI	1	Male	31	85-89 years	1027	Total burden related to hepatitis C	108	High body-mass index	3	Rate	2018	4.103899011739999	7.01037475351	1.73143558919
1	Deaths	44635	High SDI	2	Female	31	85-89 years	1027	Total burden related to hepatitis C	108	High body-mass index	3	Rate	2018	3.42986503571	5.95517375847	1.37776185985
1	Deaths	44635	High SDI	3	Both	31	85-89 years	1027	Total burden related to hepatitis C	108	High body-mass index	3	Rate	2018	3.6760103901599996	6.307913956709999	1.52845704096
1	Deaths	44635	High SDI	1	Male	31	85-89 years	1027	Total burden related to hepatitis C	108	High body-mass index	1	Number	2019	241.18694452114136	414.6972240170312	100.79299478923808
1	Deaths	44635	High SDI	2	Female	31	85-89 years	1027	Total burden related to hepatitis C	108	High body-mass index	1	Number	2019	346.7733079131377	602.2073926665262	139.5059200808617
1	Deaths	44635	High SDI	3	Both	31	85-89 years	1027	Total burden related to hepatitis C	108	High body-mass index	1	Number	2019	587.9602524342795	1009.8099232793992	244.2885559419327
1	Deaths	44635	High SDI	1	Male	31	85-89 years	1027	Total burden related to hepatitis C	108	High body-mass index	3	Rate	2019	4.15102248742	7.13727480475	1.73472900357
1	Deaths	44635	High SDI	2	Female	31	85-89 years	1027	Total burden related to hepatitis C	108	High body-mass index	3	Rate	2019	3.4819390988100003	6.04674413592	1.40077424231
1	Deaths	44635	High SDI	3	Both	31	85-89 years	1027	Total burden related to hepatitis C	108	High body-mass index	3	Rate	2019	3.7284640914100002	6.403562183849999	1.54912020838
1	Deaths	44635	High SDI	1	Male	31	85-89 years	1027	Total burden related to hepatitis C	108	High body-mass index	1	Number	2020	254.0264117594493	439.0445979276861	106.3819080056618
1	Deaths	44635	High SDI	2	Female	31	85-89 years	1027	Total burden related to hepatitis C	108	High body-mass index	1	Number	2020	357.08284156795406	619.3393472063296	141.84890693184954
1	Deaths	44635	High SDI	3	Both	31	85-89 years	1027	Total burden related to hepatitis C	108	High body-mass index	1	Number	2020	611.1092533274026	1050.4186266108609	253.4784435843423
1	Deaths	44635	High SDI	1	Male	31	85-89 years	1027	Total burden related to hepatitis C	108	High body-mass index	3	Rate	2020	4.2350939904	7.31969217422	1.77358478656
1	Deaths	44635	High SDI	2	Female	31	85-89 years	1027	Total burden related to hepatitis C	108	High body-mass index	3	Rate	2020	3.5198374610400003	6.10495263737	1.3982332341500001
1	Deaths	44635	High SDI	3	Both	31	85-89 years	1027	Total burden related to hepatitis C	108	High body-mass index	3	Rate	2020	3.7855998358	6.50696182192	1.5702068806600002
1	Deaths	44635	High SDI	1	Male	31	85-89 years	1027	Total burden related to hepatitis C	108	High body-mass index	1	Number	2021	269.50294305758393	463.6682789036091	109.222303664228
1	Deaths	44635	High SDI	2	Female	31	85-89 years	1027	Total burden related to hepatitis C	108	High body-mass index	1	Number	2021	373.04350191183823	649.6396032692592	150.32048645238058
1	Deaths	44635	High SDI	3	Both	31	85-89 years	1027	Total burden related to hepatitis C	108	High body-mass index	1	Number	2021	642.5464449694223	1107.638387842097	265.6926741679274
1	Deaths	44635	High SDI	1	Male	31	85-89 years	1027	Total burden related to hepatitis C	108	High body-mass index	3	Rate	2021	4.3652205861399995	7.51017518862	1.7691066487499998
1	Deaths	44635	High SDI	2	Female	31	85-89 years	1027	Total burden related to hepatitis C	108	High body-mass index	3	Rate	2021	3.61329563612	6.2924027131299995	1.45600273141
1	Deaths	44635	High SDI	3	Both	31	85-89 years	1027	Total burden related to hepatitis C	108	High body-mass index	3	Rate	2021	3.89467937691	6.713750297700001	1.61044822017
1	Deaths	44635	High SDI	1	Male	32	90-94 years	1027	Total burden related to hepatitis C	108	High body-mass index	1	Number	1990	7.1279126472641385	12.716205852779542	2.944935848176504
1	Deaths	44635	High SDI	2	Female	32	90-94 years	1027	Total burden related to hepatitis C	108	High body-mass index	1	Number	1990	26.34756114472713	45.90537154464231	10.304210621100385
1	Deaths	44635	High SDI	3	Both	32	90-94 years	1027	Total burden related to hepatitis C	108	High body-mass index	1	Number	1990	33.475473791991305	57.94554212109389	13.107836346823298
1	Deaths	44635	High SDI	1	Male	32	90-94 years	1027	Total burden related to hepatitis C	108	High body-mass index	3	Rate	1990	1.37172271478	2.44715518797	0.5667346944899999
1	Deaths	44635	High SDI	2	Female	32	90-94 years	1027	Total burden related to hepatitis C	108	High body-mass index	3	Rate	1990	1.63255919586	2.84440886361	0.6384740399
1	Deaths	44635	High SDI	3	Both	32	90-94 years	1027	Total burden related to hepatitis C	108	High body-mass index	3	Rate	1990	1.5690306287400002	2.71596844161	0.61437806176
1	Deaths	44635	High SDI	1	Male	32	90-94 years	1027	Total burden related to hepatitis C	108	High body-mass index	1	Number	1991	7.715713901292778	13.887425788468509	3.1412128167484337
1	Deaths	44635	High SDI	2	Female	32	90-94 years	1027	Total burden related to hepatitis C	108	High body-mass index	1	Number	1991	29.97908740071201	52.073055075050384	11.846477603182564
1	Deaths	44635	High SDI	3	Both	32	90-94 years	1027	Total burden related to hepatitis C	108	High body-mass index	1	Number	1991	37.69480130200483	65.45760964459981	14.793888732540822
1	Deaths	44635	High SDI	1	Male	32	90-94 years	1027	Total burden related to hepatitis C	108	High body-mass index	3	Rate	1991	1.40528305568	2.52935300573	0.57211726642
1	Deaths	44635	High SDI	2	Female	32	90-94 years	1027	Total burden related to hepatitis C	108	High body-mass index	3	Rate	1991	1.7480661261800001	3.03635472444	0.690762395
1	Deaths	44635	High SDI	3	Both	32	90-94 years	1027	Total burden related to hepatitis C	108	High body-mass index	3	Rate	1991	1.6649379477200001	2.89119068148	0.65342980715
1	Deaths	44635	High SDI	1	Male	32	90-94 years	1027	Total burden related to hepatitis C	108	High body-mass index	1	Number	1992	8.709274269756161	15.618762858826734	3.4987309243699904
1	Deaths	44635	High SDI	2	Female	32	90-94 years	1027	Total burden related to hepatitis C	108	High body-mass index	1	Number	1992	32.551647709382934	55.86478900815733	12.889032515986823
1	Deaths	44635	High SDI	3	Both	32	90-94 years	1027	Total burden related to hepatitis C	108	High body-mass index	1	Number	1992	41.26092197913912	71.307831531493	16.22834370947888
1	Deaths	44635	High SDI	1	Male	32	90-94 years	1027	Total burden related to hepatitis C	108	High body-mass index	3	Rate	1992	1.50586496521	2.70054048829	0.60494320865
1	Deaths	44635	High SDI	2	Female	32	90-94 years	1027	Total burden related to hepatitis C	108	High body-mass index	3	Rate	1992	1.80022149558	3.08952084135	0.71280918249
1	Deaths	44635	High SDI	3	Both	32	90-94 years	1027	Total burden related to hepatitis C	108	High body-mass index	3	Rate	1992	1.72888736292	2.98789272993	0.67998912808
1	Deaths	44635	High SDI	1	Male	32	90-94 years	1027	Total burden related to hepatitis C	108	High body-mass index	1	Number	1993	9.932071478971377	17.598837552257837	3.969435982221048
1	Deaths	44635	High SDI	2	Female	32	90-94 years	1027	Total burden related to hepatitis C	108	High body-mass index	1	Number	1993	35.347365923410884	60.89341544002282	13.907291680262398
1	Deaths	44635	High SDI	3	Both	32	90-94 years	1027	Total burden related to hepatitis C	108	High body-mass index	1	Number	1993	45.27943740238222	78.4292539587103	17.75675603298763
1	Deaths	44635	High SDI	1	Male	32	90-94 years	1027	Total burden related to hepatitis C	108	High body-mass index	3	Rate	1993	1.6246622229299998	2.87877172443	0.64930993502
1	Deaths	44635	High SDI	2	Female	32	90-94 years	1027	Total burden related to hepatitis C	108	High body-mass index	3	Rate	1993	1.8533439406499999	3.19278225076	0.72919138649
1	Deaths	44635	High SDI	3	Both	32	90-94 years	1027	Total burden related to hepatitis C	108	High body-mass index	3	Rate	1993	1.79783573529	3.11406067629	0.7050381446899999
1	Deaths	44635	High SDI	1	Male	32	90-94 years	1027	Total burden related to hepatitis C	108	High body-mass index	1	Number	1994	11.189501407961767	19.80055427655584	4.488253337444435
1	Deaths	44635	High SDI	2	Female	32	90-94 years	1027	Total burden related to hepatitis C	108	High body-mass index	1	Number	1994	38.70975137243156	66.91167992141241	15.120970482955542
1	Deaths	44635	High SDI	3	Both	32	90-94 years	1027	Total burden related to hepatitis C	108	High body-mass index	1	Number	1994	49.89925278039331	86.28003110178432	19.50852622656847
1	Deaths	44635	High SDI	1	Male	32	90-94 years	1027	Total burden related to hepatitis C	108	High body-mass index	3	Rate	1994	1.7371761752200001	3.0740468132800003	0.69680377006
1	Deaths	44635	High SDI	2	Female	32	90-94 years	1027	Total burden related to hepatitis C	108	High body-mass index	3	Rate	1994	1.9324970330500002	3.3404147105	0.75488034821
1	Deaths	44635	High SDI	3	Both	32	90-94 years	1027	Total burden related to hepatitis C	108	High body-mass index	3	Rate	1994	1.8849715808	3.2592753910199996	0.73694525411
1	Deaths	44635	High SDI	1	Male	32	90-94 years	1027	Total burden related to hepatitis C	108	High body-mass index	1	Number	1995	12.651588837826584	22.16362569525084	5.047287617944754
1	Deaths	44635	High SDI	2	Female	32	90-94 years	1027	Total burden related to hepatitis C	108	High body-mass index	1	Number	1995	43.41435186314928	75.2656911304043	16.829374147833313
1	Deaths	44635	High SDI	3	Both	32	90-94 years	1027	Total burden related to hepatitis C	108	High body-mass index	1	Number	1995	56.065940700975865	96.89735282989454	21.88064496780858
1	Deaths	44635	High SDI	1	Male	32	90-94 years	1027	Total burden related to hepatitis C	108	High body-mass index	3	Rate	1995	1.86795908943	3.2723752409999998	0.7452128664400001
1	Deaths	44635	High SDI	2	Female	32	90-94 years	1027	Total burden related to hepatitis C	108	High body-mass index	3	Rate	1995	2.06872952187	3.58647199701	0.80193349987
1	Deaths	44635	High SDI	3	Both	32	90-94 years	1027	Total burden related to hepatitis C	108	High body-mass index	3	Rate	1995	2.01974323602	3.4906713509100005	0.7882376380599999
1	Deaths	44635	High SDI	1	Male	32	90-94 years	1027	Total burden related to hepatitis C	108	High body-mass index	1	Number	1996	13.955526806310203	24.14359504213249	5.602199393165079
1	Deaths	44635	High SDI	2	Female	32	90-94 years	1027	Total burden related to hepatitis C	108	High body-mass index	1	Number	1996	47.15375682717003	81.65030157177931	18.32805584190436
1	Deaths	44635	High SDI	3	Both	32	90-94 years	1027	Total burden related to hepatitis C	108	High body-mass index	1	Number	1996	61.10928363348024	105.47732898642528	23.93127179865341
1	Deaths	44635	High SDI	1	Male	32	90-94 years	1027	Total burden related to hepatitis C	108	High body-mass index	3	Rate	1996	1.9683456883400001	3.40531331148	0.79015756079
1	Deaths	44635	High SDI	2	Female	32	90-94 years	1027	Total burden related to hepatitis C	108	High body-mass index	3	Rate	1996	2.15215720824	3.72662321959	0.8365156913799999
1	Deaths	44635	High SDI	3	Both	32	90-94 years	1027	Total burden related to hepatitis C	108	High body-mass index	3	Rate	1996	2.10721856266	3.6371525301	0.8252170073699999
1	Deaths	44635	High SDI	1	Male	32	90-94 years	1027	Total burden related to hepatitis C	108	High body-mass index	1	Number	1997	14.96894133263521	25.622358500410428	6.071169989200342
1	Deaths	44635	High SDI	2	Female	32	90-94 years	1027	Total burden related to hepatitis C	108	High body-mass index	1	Number	1997	50.39954149807383	87.6925283085499	19.653587262278624
1	Deaths	44635	High SDI	3	Both	32	90-94 years	1027	Total burden related to hepatitis C	108	High body-mass index	1	Number	1997	65.36848283070903	112.81300907064193	25.74913510617379
1	Deaths	44635	High SDI	1	Male	32	90-94 years	1027	Total burden related to hepatitis C	108	High body-mass index	3	Rate	1997	2.00027246463	3.42386926693	0.81127942769
1	Deaths	44635	High SDI	2	Female	32	90-94 years	1027	Total burden related to hepatitis C	108	High body-mass index	3	Rate	1997	2.18992939886	3.8103609694699996	0.85397539857
1	Deaths	44635	High SDI	3	Both	32	90-94 years	1027	Total burden related to hepatitis C	108	High body-mass index	3	Rate	1997	2.14339181642	3.6990682658800003	0.8442980940699999
1	Deaths	44635	High SDI	1	Male	32	90-94 years	1027	Total burden related to hepatitis C	108	High body-mass index	1	Number	1998	16.001813566583692	27.33705797546681	6.635451548558633
1	Deaths	44635	High SDI	2	Female	32	90-94 years	1027	Total burden related to hepatitis C	108	High body-mass index	1	Number	1998	53.85456979911406	93.59823148254496	21.09718196391748
1	Deaths	44635	High SDI	3	Both	32	90-94 years	1027	Total burden related to hepatitis C	108	High body-mass index	1	Number	1998	69.85638336569777	119.925631953772	27.642796588029537
1	Deaths	44635	High SDI	1	Male	32	90-94 years	1027	Total burden related to hepatitis C	108	High body-mass index	3	Rate	1998	2.02996117073	3.46792980567	0.8417614002199999
1	Deaths	44635	High SDI	2	Female	32	90-94 years	1027	Total burden related to hepatitis C	108	High body-mass index	3	Rate	1998	2.23482672525	3.88408690169	0.87547902167
1	Deaths	44635	High SDI	3	Both	32	90-94 years	1027	Total burden related to hepatitis C	108	High body-mass index	3	Rate	1998	2.18433007303	3.74993882852	0.86435897452
1	Deaths	44635	High SDI	1	Male	32	90-94 years	1027	Total burden related to hepatitis C	108	High body-mass index	1	Number	1999	17.813131640023396	30.903644097145477	7.393217801911323
1	Deaths	44635	High SDI	2	Female	32	90-94 years	1027	Total burden related to hepatitis C	108	High body-mass index	1	Number	1999	60.3032156888309	104.2396032143216	23.54393177503596
1	Deaths	44635	High SDI	3	Both	32	90-94 years	1027	Total burden related to hepatitis C	108	High body-mass index	1	Number	1999	78.11634732885427	133.50838525892544	30.890729897475595
1	Deaths	44635	High SDI	1	Male	32	90-94 years	1027	Total burden related to hepatitis C	108	High body-mass index	3	Rate	1999	2.15144979263	3.7325070082000003	0.8929444428000001
1	Deaths	44635	High SDI	2	Female	32	90-94 years	1027	Total burden related to hepatitis C	108	High body-mass index	3	Rate	1999	2.3932480479300002	4.13694732628	0.9343858054299999
1	Deaths	44635	High SDI	3	Both	32	90-94 years	1027	Total burden related to hepatitis C	108	High body-mass index	3	Rate	1999	2.33344573213	3.9880842159100003	0.92274977398
1	Deaths	44635	High SDI	1	Male	32	90-94 years	1027	Total burden related to hepatitis C	108	High body-mass index	1	Number	2000	19.976871364500735	35.25374330374525	8.2291636778264
1	Deaths	44635	High SDI	2	Female	32	90-94 years	1027	Total burden related to hepatitis C	108	High body-mass index	1	Number	2000	64.64467420599709	112.1859430202351	25.14425970106616
1	Deaths	44635	High SDI	3	Both	32	90-94 years	1027	Total burden related to hepatitis C	108	High body-mass index	1	Number	2000	84.62154557049784	145.32821367754315	33.37741493831395
1	Deaths	44635	High SDI	1	Male	32	90-94 years	1027	Total burden related to hepatitis C	108	High body-mass index	3	Rate	2000	2.30097457354	4.0605941483	0.94785094416
1	Deaths	44635	High SDI	2	Female	32	90-94 years	1027	Total burden related to hepatitis C	108	High body-mass index	3	Rate	2000	2.4597765801400002	4.2687562224	0.95675725645
1	Deaths	44635	High SDI	3	Both	32	90-94 years	1027	Total burden related to hepatitis C	108	High body-mass index	3	Rate	2000	2.4203428754000003	4.15667315219	0.9546598079799999
1	Deaths	44635	High SDI	1	Male	32	90-94 years	1027	Total burden related to hepatitis C	108	High body-mass index	1	Number	2001	22.10367528489864	39.15722930003902	9.148808672318534
1	Deaths	44635	High SDI	2	Female	32	90-94 years	1027	Total burden related to hepatitis C	108	High body-mass index	1	Number	2001	69.03224404865506	120.5698030791942	26.82485121086268
1	Deaths	44635	High SDI	3	Both	32	90-94 years	1027	Total burden related to hepatitis C	108	High body-mass index	1	Number	2001	91.13591933355376	156.65283972683216	36.027563136719536
1	Deaths	44635	High SDI	1	Male	32	90-94 years	1027	Total burden related to hepatitis C	108	High body-mass index	3	Rate	2001	2.43341682662	4.310860498729999	1.00720195532
1	Deaths	44635	High SDI	2	Female	32	90-94 years	1027	Total burden related to hepatitis C	108	High body-mass index	3	Rate	2001	2.5273051248000002	4.41412104471	0.98207127512
1	Deaths	44635	High SDI	3	Both	32	90-94 years	1027	Total burden related to hepatitis C	108	High body-mass index	3	Rate	2001	2.50387457692	4.30389099778	0.98982377164
1	Deaths	44635	High SDI	1	Male	32	90-94 years	1027	Total burden related to hepatitis C	108	High body-mass index	1	Number	2002	24.123159676738105	42.68562021690485	10.001884909225122
1	Deaths	44635	High SDI	2	Female	32	90-94 years	1027	Total burden related to hepatitis C	108	High body-mass index	1	Number	2002	74.77374436992406	131.21028410581008	29.21204887314364
1	Deaths	44635	High SDI	3	Both	32	90-94 years	1027	Total burden related to hepatitis C	108	High body-mass index	1	Number	2002	98.89690404666224	170.73446785867543	39.24087958988517
1	Deaths	44635	High SDI	1	Male	32	90-94 years	1027	Total burden related to hepatitis C	108	High body-mass index	3	Rate	2002	2.53712350304	4.489407347349999	1.05193588311
1	Deaths	44635	High SDI	2	Female	32	90-94 years	1027	Total burden related to hepatitis C	108	High body-mass index	3	Rate	2002	2.63930779471	4.63136263277	1.03110508829
1	Deaths	44635	High SDI	3	Both	32	90-94 years	1027	Total burden related to hepatitis C	108	High body-mass index	3	Rate	2002	2.61363114699	4.51214249185	1.03705152472
1	Deaths	44635	High SDI	1	Male	32	90-94 years	1027	Total burden related to hepatitis C	108	High body-mass index	1	Number	2003	26.193786466889208	46.34727987406019	10.822286141425998
1	Deaths	44635	High SDI	2	Female	32	90-94 years	1027	Total burden related to hepatitis C	108	High body-mass index	1	Number	2003	78.58292645555848	138.4724370583151	30.8069856967889
1	Deaths	44635	High SDI	3	Both	32	90-94 years	1027	Total burden related to hepatitis C	108	High body-mass index	1	Number	2003	104.77671292244774	181.14866112226844	41.6566626231298
1	Deaths	44635	High SDI	1	Male	32	90-94 years	1027	Total burden related to hepatitis C	108	High body-mass index	3	Rate	2003	2.63743479791	4.66667653731	1.08968873585
1	Deaths	44635	High SDI	2	Female	32	90-94 years	1027	Total burden related to hepatitis C	108	High body-mass index	3	Rate	2003	2.6833705447800003	4.72841717184	1.05196588777
1	Deaths	44635	High SDI	3	Both	32	90-94 years	1027	Total burden related to hepatitis C	108	High body-mass index	3	Rate	2003	2.67173742133	4.61917198245	1.06221756031
1	Deaths	44635	High SDI	1	Male	32	90-94 years	1027	Total burden related to hepatitis C	108	High body-mass index	1	Number	2004	28.022880397977723	50.43646164614644	11.52825068140879
1	Deaths	44635	High SDI	2	Female	32	90-94 years	1027	Total burden related to hepatitis C	108	High body-mass index	1	Number	2004	82.53335630711987	144.36232744391708	32.72750979558581
1	Deaths	44635	High SDI	3	Both	32	90-94 years	1027	Total burden related to hepatitis C	108	High body-mass index	1	Number	2004	110.5562367050976	190.3287334966194	44.282844701693946
1	Deaths	44635	High SDI	1	Male	32	90-94 years	1027	Total burden related to hepatitis C	108	High body-mass index	3	Rate	2004	2.7031016290000003	4.8651273424	1.11202106114
1	Deaths	44635	High SDI	2	Female	32	90-94 years	1027	Total burden related to hepatitis C	108	High body-mass index	3	Rate	2004	2.73522783292	4.7842941777400005	1.08461838583
1	Deaths	44635	High SDI	3	Both	32	90-94 years	1027	Total burden related to hepatitis C	108	High body-mass index	3	Rate	2004	2.72701271642	4.6947046319000005	1.09229369794
1	Deaths	44635	High SDI	1	Male	32	90-94 years	1027	Total burden related to hepatitis C	108	High body-mass index	1	Number	2005	30.54728322653797	54.81380873051259	12.365395374053492
1	Deaths	44635	High SDI	2	Female	32	90-94 years	1027	Total burden related to hepatitis C	108	High body-mass index	1	Number	2005	85.69992967258764	150.28997523062517	34.34633484377802
1	Deaths	44635	High SDI	3	Both	32	90-94 years	1027	Total burden related to hepatitis C	108	High body-mass index	1	Number	2005	116.24721289912556	199.23117490231823	46.81781017178366
1	Deaths	44635	High SDI	1	Male	32	90-94 years	1027	Total burden related to hepatitis C	108	High body-mass index	3	Rate	2005	2.8576769603	5.12779343268	1.15677408047
1	Deaths	44635	High SDI	2	Female	32	90-94 years	1027	Total burden related to hepatitis C	108	High body-mass index	3	Rate	2005	2.79852188343	4.90770279684	1.12157582909
1	Deaths	44635	High SDI	3	Both	32	90-94 years	1027	Total burden related to hepatitis C	108	High body-mass index	3	Rate	2005	2.81382805182	4.82250072717	1.1332509769499999
1	Deaths	44635	High SDI	1	Male	32	90-94 years	1027	Total burden related to hepatitis C	108	High body-mass index	1	Number	2006	32.19346444937641	58.197559519234346	13.05657697539496
1	Deaths	44635	High SDI	2	Female	32	90-94 years	1027	Total burden related to hepatitis C	108	High body-mass index	1	Number	2006	90.97636386558104	158.1957170920182	36.43629642526111
1	Deaths	44635	High SDI	3	Both	32	90-94 years	1027	Total burden related to hepatitis C	108	High body-mass index	1	Number	2006	123.16982831495748	210.51512790868952	49.61909503930355
1	Deaths	44635	High SDI	1	Male	32	90-94 years	1027	Total burden related to hepatitis C	108	High body-mass index	3	Rate	2006	2.95196825658	5.33640449233	1.1972181755
1	Deaths	44635	High SDI	2	Female	32	90-94 years	1027	Total burden related to hepatitis C	108	High body-mass index	3	Rate	2006	2.9662838923	5.15797057063	1.18800526411
1	Deaths	44635	High SDI	3	Both	32	90-94 years	1027	Total burden related to hepatitis C	108	High body-mass index	3	Rate	2006	2.96252876288	5.06339198473	1.19345783178
1	Deaths	44635	High SDI	1	Male	32	90-94 years	1027	Total burden related to hepatitis C	108	High body-mass index	1	Number	2007	32.95725071546801	59.15535223594093	13.34333751726984
1	Deaths	44635	High SDI	2	Female	32	90-94 years	1027	Total burden related to hepatitis C	108	High body-mass index	1	Number	2007	92.44415899252331	160.04865880810542	37.22428796187699
1	Deaths	44635	High SDI	3	Both	32	90-94 years	1027	Total burden related to hepatitis C	108	High body-mass index	1	Number	2007	125.40140970799143	215.1427550423573	50.65461058659248
1	Deaths	44635	High SDI	1	Male	32	90-94 years	1027	Total burden related to hepatitis C	108	High body-mass index	3	Rate	2007	2.97045953089	5.33171232544	1.2026441296400001
1	Deaths	44635	High SDI	2	Female	32	90-94 years	1027	Total burden related to hepatitis C	108	High body-mass index	3	Rate	2007	3.01973921318	5.22807732026	1.2159518055699998
1	Deaths	44635	High SDI	3	Both	32	90-94 years	1027	Total burden related to hepatitis C	108	High body-mass index	3	Rate	2007	3.00663011489	5.15827284412	1.21449733302
1	Deaths	44635	High SDI	1	Male	32	90-94 years	1027	Total burden related to hepatitis C	108	High body-mass index	1	Number	2008	36.00218194615444	63.74860742182662	14.494614838248276
1	Deaths	44635	High SDI	2	Female	32	90-94 years	1027	Total burden related to hepatitis C	108	High body-mass index	1	Number	2008	95.89884902952822	165.61022418955903	38.75061217156176
1	Deaths	44635	High SDI	3	Both	32	90-94 years	1027	Total burden related to hepatitis C	108	High body-mass index	1	Number	2008	131.90103097568252	228.1216121359484	53.42484022391768
1	Deaths	44635	High SDI	1	Male	32	90-94 years	1027	Total burden related to hepatitis C	108	High body-mass index	3	Rate	2008	3.17165781012	5.61601429925	1.27692144952
1	Deaths	44635	High SDI	2	Female	32	90-94 years	1027	Total burden related to hepatitis C	108	High body-mass index	3	Rate	2008	3.11865669191	5.38568960049	1.26018046293
1	Deaths	44635	High SDI	3	Both	32	90-94 years	1027	Total burden related to hepatitis C	108	High body-mass index	3	Rate	2008	3.13294669574	5.41840231029	1.2689603364900002
1	Deaths	44635	High SDI	1	Male	32	90-94 years	1027	Total burden related to hepatitis C	108	High body-mass index	1	Number	2009	38.97913576879062	69.32312727351535	15.627503167654185
1	Deaths	44635	High SDI	2	Female	32	90-94 years	1027	Total burden related to hepatitis C	108	High body-mass index	1	Number	2009	99.97223515705276	173.9080315450558	40.39722376525441
1	Deaths	44635	High SDI	3	Both	32	90-94 years	1027	Total burden related to hepatitis C	108	High body-mass index	1	Number	2009	138.95137092584326	239.003034713263	56.40071034089595
1	Deaths	44635	High SDI	1	Male	32	90-94 years	1027	Total burden related to hepatitis C	108	High body-mass index	3	Rate	2009	3.3021596613499997	5.8727837332999995	1.32390083951
1	Deaths	44635	High SDI	2	Female	32	90-94 years	1027	Total burden related to hepatitis C	108	High body-mass index	3	Rate	2009	3.16994975356	5.51432826197	1.2809273426599999
1	Deaths	44635	High SDI	3	Both	32	90-94 years	1027	Total burden related to hepatitis C	108	High body-mass index	3	Rate	2009	3.2059572588000003	5.51440053385	1.30130610093
1	Deaths	44635	High SDI	1	Male	32	90-94 years	1027	Total burden related to hepatitis C	108	High body-mass index	1	Number	2010	44.6645876975112	79.1566201349728	17.74898726155199
1	Deaths	44635	High SDI	2	Female	32	90-94 years	1027	Total burden related to hepatitis C	108	High body-mass index	1	Number	2010	110.05097364562468	192.693755500814	44.705558905381714
1	Deaths	44635	High SDI	3	Both	32	90-94 years	1027	Total burden related to hepatitis C	108	High body-mass index	1	Number	2010	154.71556134313585	266.9296849511562	62.94414463487828
1	Deaths	44635	High SDI	1	Male	32	90-94 years	1027	Total burden related to hepatitis C	108	High body-mass index	3	Rate	2010	3.4930675512700002	6.1905736852299995	1.3880887447399999
1	Deaths	44635	High SDI	2	Female	32	90-94 years	1027	Total burden related to hepatitis C	108	High body-mass index	3	Rate	2010	3.2477562036300003	5.68665881907	1.3193227779999999
1	Deaths	44635	High SDI	3	Both	32	90-94 years	1027	Total burden related to hepatitis C	108	High body-mass index	3	Rate	2010	3.31496386518	5.71928416556	1.34865273524
1	Deaths	44635	High SDI	1	Male	32	90-94 years	1027	Total burden related to hepatitis C	108	High body-mass index	1	Number	2011	50.54951441426393	88.42683530213358	20.16662815603048
1	Deaths	44635	High SDI	2	Female	32	90-94 years	1027	Total burden related to hepatitis C	108	High body-mass index	1	Number	2011	124.39578099600593	218.41903324644977	50.3914562976946
1	Deaths	44635	High SDI	3	Both	32	90-94 years	1027	Total burden related to hepatitis C	108	High body-mass index	1	Number	2011	174.9452954102699	303.6555198322993	71.56345607092821
1	Deaths	44635	High SDI	1	Male	32	90-94 years	1027	Total burden related to hepatitis C	108	High body-mass index	3	Rate	2011	3.65462808019	6.39308209153	1.458006598
1	Deaths	44635	High SDI	2	Female	32	90-94 years	1027	Total burden related to hepatitis C	108	High body-mass index	3	Rate	2011	3.41009442823	5.98757869704	1.3813943123699999
1	Deaths	44635	High SDI	3	Both	32	90-94 years	1027	Total burden related to hepatitis C	108	High body-mass index	3	Rate	2011	3.4773232076	6.03564893673	1.4224404607599999
1	Deaths	44635	High SDI	1	Male	32	90-94 years	1027	Total burden related to hepatitis C	108	High body-mass index	1	Number	2012	57.00730734885936	98.86062345383166	23.108141910076466
1	Deaths	44635	High SDI	2	Female	32	90-94 years	1027	Total burden related to hepatitis C	108	High body-mass index	1	Number	2012	138.25086079025226	240.687896323862	55.68866346567546
1	Deaths	44635	High SDI	3	Both	32	90-94 years	1027	Total burden related to hepatitis C	108	High body-mass index	1	Number	2012	195.25816813911155	342.2981829027601	80.1228978306207
1	Deaths	44635	High SDI	1	Male	32	90-94 years	1027	Total burden related to hepatitis C	108	High body-mass index	3	Rate	2012	3.81534549126	6.616475176590001	1.54656567988
1	Deaths	44635	High SDI	2	Female	32	90-94 years	1027	Total burden related to hepatitis C	108	High body-mass index	3	Rate	2012	3.5305128060800004	6.1464478078600004	1.4221216301700002
1	Deaths	44635	High SDI	3	Both	32	90-94 years	1027	Total burden related to hepatitis C	108	High body-mass index	3	Rate	2012	3.60917854715	6.327086186639999	1.4810025452
1	Deaths	44635	High SDI	1	Male	32	90-94 years	1027	Total burden related to hepatitis C	108	High body-mass index	1	Number	2013	62.82484401930565	108.5350329170608	25.527768276879428
1	Deaths	44635	High SDI	2	Female	32	90-94 years	1027	Total burden related to hepatitis C	108	High body-mass index	1	Number	2013	151.4851904598761	265.24578633896385	61.030084952544
1	Deaths	44635	High SDI	3	Both	32	90-94 years	1027	Total burden related to hepatitis C	108	High body-mass index	1	Number	2013	214.3100344791815	376.9072800805196	88.13369470713721
1	Deaths	44635	High SDI	1	Male	32	90-94 years	1027	Total burden related to hepatitis C	108	High body-mass index	3	Rate	2013	3.92716286435	6.784493577439999	1.59573342603
1	Deaths	44635	High SDI	2	Female	32	90-94 years	1027	Total burden related to hepatitis C	108	High body-mass index	3	Rate	2013	3.64346948196	6.379600044140001	1.4678745251
1	Deaths	44635	High SDI	3	Both	32	90-94 years	1027	Total burden related to hepatitis C	108	High body-mass index	3	Rate	2013	3.72229558616	6.546405110909999	1.53077135934
1	Deaths	44635	High SDI	1	Male	32	90-94 years	1027	Total burden related to hepatitis C	108	High body-mass index	1	Number	2014	69.7578736379996	122.33233458914724	28.18056458168664
1	Deaths	44635	High SDI	2	Female	32	90-94 years	1027	Total burden related to hepatitis C	108	High body-mass index	1	Number	2014	163.80976842153257	286.3166609885748	65.53266703382172
1	Deaths	44635	High SDI	3	Both	32	90-94 years	1027	Total burden related to hepatitis C	108	High body-mass index	1	Number	2014	233.56764205953223	413.655062668641	96.47050432313117
1	Deaths	44635	High SDI	1	Male	32	90-94 years	1027	Total burden related to hepatitis C	108	High body-mass index	3	Rate	2014	4.0807659007899995	7.156319330290001	1.6485348679999998
1	Deaths	44635	High SDI	2	Female	32	90-94 years	1027	Total burden related to hepatitis C	108	High body-mass index	3	Rate	2014	3.75199978629	6.55797307567	1.50100055128
1	Deaths	44635	High SDI	3	Both	32	90-94 years	1027	Total burden related to hepatitis C	108	High body-mass index	3	Rate	2014	3.84450503148	6.80872982107	1.58789691924
1	Deaths	44635	High SDI	1	Male	32	90-94 years	1027	Total burden related to hepatitis C	108	High body-mass index	1	Number	2015	77.3338472162663	134.95210023974022	31.59809594775852
1	Deaths	44635	High SDI	2	Female	32	90-94 years	1027	Total burden related to hepatitis C	108	High body-mass index	1	Number	2015	175.2043355171792	303.2180787359898	69.734102607609
1	Deaths	44635	High SDI	3	Both	32	90-94 years	1027	Total burden related to hepatitis C	108	High body-mass index	1	Number	2015	252.53818273344547	443.3900925714589	103.70274001647115
1	Deaths	44635	High SDI	1	Male	32	90-94 years	1027	Total burden related to hepatitis C	108	High body-mass index	3	Rate	2015	4.2492435981	7.41517936371	1.73621269019
1	Deaths	44635	High SDI	2	Female	32	90-94 years	1027	Total burden related to hepatitis C	108	High body-mass index	3	Rate	2015	3.8641599031400005	6.6875236751300005	1.53799689021
1	Deaths	44635	High SDI	3	Both	32	90-94 years	1027	Total burden related to hepatitis C	108	High body-mass index	3	Rate	2015	3.97445694458	6.97809263337	1.6320782495900001
1	Deaths	44635	High SDI	1	Male	32	90-94 years	1027	Total burden related to hepatitis C	108	High body-mass index	1	Number	2016	85.76730696034805	148.72528011582176	35.04766962744411
1	Deaths	44635	High SDI	2	Female	32	90-94 years	1027	Total burden related to hepatitis C	108	High body-mass index	1	Number	2016	187.92343212747792	324.4622574128513	74.37564660830596
1	Deaths	44635	High SDI	3	Both	32	90-94 years	1027	Total burden related to hepatitis C	108	High body-mass index	1	Number	2016	273.690739087826	475.7402944396665	112.37638956722697
1	Deaths	44635	High SDI	1	Male	32	90-94 years	1027	Total burden related to hepatitis C	108	High body-mass index	3	Rate	2016	4.46289474801	7.73890769162	1.8237026001299999
1	Deaths	44635	High SDI	2	Female	32	90-94 years	1027	Total burden related to hepatitis C	108	High body-mass index	3	Rate	2016	4.01783082399	6.937051139909999	1.59016234492
1	Deaths	44635	High SDI	3	Both	32	90-94 years	1027	Total burden related to hepatitis C	108	High body-mass index	3	Rate	2016	4.147443629550001	7.20925399256	1.70292477771
1	Deaths	44635	High SDI	1	Male	32	90-94 years	1027	Total burden related to hepatitis C	108	High body-mass index	1	Number	2017	92.41414229635	160.06284332846087	37.62792762398711
1	Deaths	44635	High SDI	2	Female	32	90-94 years	1027	Total burden related to hepatitis C	108	High body-mass index	1	Number	2017	195.4177031305098	337.7541107601841	77.1147578700018
1	Deaths	44635	High SDI	3	Both	32	90-94 years	1027	Total burden related to hepatitis C	108	High body-mass index	1	Number	2017	287.83184542685973	497.1647226943097	117.61221503351544
1	Deaths	44635	High SDI	1	Male	32	90-94 years	1027	Total burden related to hepatitis C	108	High body-mass index	3	Rate	2017	4.5507240402599995	7.881930308359999	1.85290162922
1	Deaths	44635	High SDI	2	Female	32	90-94 years	1027	Total burden related to hepatitis C	108	High body-mass index	3	Rate	2017	4.0694968750100005	7.033596630410001	1.6058845291000001
1	Deaths	44635	High SDI	3	Both	32	90-94 years	1027	Total burden related to hepatitis C	108	High body-mass index	3	Rate	2017	4.2125216849900005	7.27618298196	1.7212967019499998
1	Deaths	44635	High SDI	1	Male	32	90-94 years	1027	Total burden related to hepatitis C	108	High body-mass index	1	Number	2018	101.27432276052164	174.57124414224626	41.47959192777268
1	Deaths	44635	High SDI	2	Female	32	90-94 years	1027	Total burden related to hepatitis C	108	High body-mass index	1	Number	2018	204.7781026004196	352.9278145810086	81.4315744211701
1	Deaths	44635	High SDI	3	Both	32	90-94 years	1027	Total burden related to hepatitis C	108	High body-mass index	1	Number	2018	306.05242536094136	525.0676335140166	124.65658640630964
1	Deaths	44635	High SDI	1	Male	32	90-94 years	1027	Total burden related to hepatitis C	108	High body-mass index	3	Rate	2018	4.717870395659999	8.13241187127	1.93232927603
1	Deaths	44635	High SDI	2	Female	32	90-94 years	1027	Total burden related to hepatitis C	108	High body-mass index	3	Rate	2018	4.14686226471	7.14697039316	1.64903140929
1	Deaths	44635	High SDI	3	Both	32	90-94 years	1027	Total burden related to hepatitis C	108	High body-mass index	3	Rate	2018	4.31987206035	7.41123027251	1.75950412456
1	Deaths	44635	High SDI	1	Male	32	90-94 years	1027	Total burden related to hepatitis C	108	High body-mass index	1	Number	2019	108.10042645476472	186.7005226091507	44.52635694232392
1	Deaths	44635	High SDI	2	Female	32	90-94 years	1027	Total burden related to hepatitis C	108	High body-mass index	1	Number	2019	216.30838710985196	371.8377773013432	86.73928879440547
1	Deaths	44635	High SDI	3	Both	32	90-94 years	1027	Total burden related to hepatitis C	108	High body-mass index	1	Number	2019	324.4088135646165	558.9548763779161	131.91633242693302
1	Deaths	44635	High SDI	1	Male	32	90-94 years	1027	Total burden related to hepatitis C	108	High body-mass index	3	Rate	2019	4.80314801206	8.29552919846	1.9784073925099999
1	Deaths	44635	High SDI	2	Female	32	90-94 years	1027	Total burden related to hepatitis C	108	High body-mass index	3	Rate	2019	4.26876282847	7.33807552806	1.71176650485
1	Deaths	44635	High SDI	3	Both	32	90-94 years	1027	Total burden related to hepatitis C	108	High body-mass index	3	Rate	2019	4.4331137235	7.6382343194099995	1.80266404359
1	Deaths	44635	High SDI	1	Male	32	90-94 years	1027	Total burden related to hepatitis C	108	High body-mass index	1	Number	2020	117.160978184472	201.8741134069456	48.378718079753966
1	Deaths	44635	High SDI	2	Female	32	90-94 years	1027	Total burden related to hepatitis C	108	High body-mass index	1	Number	2020	226.5404177398189	388.5259723037587	90.25265041044808
1	Deaths	44635	High SDI	3	Both	32	90-94 years	1027	Total burden related to hepatitis C	108	High body-mass index	1	Number	2020	343.7013959242907	589.3453850384237	140.5292610442575
1	Deaths	44635	High SDI	1	Male	32	90-94 years	1027	Total burden related to hepatitis C	108	High body-mass index	3	Rate	2020	5.00946635982	8.63155630571	2.0685348015
1	Deaths	44635	High SDI	2	Female	32	90-94 years	1027	Total burden related to hepatitis C	108	High body-mass index	3	Rate	2020	4.3793956706	7.51084057317	1.74473089796
1	Deaths	44635	High SDI	3	Both	32	90-94 years	1027	Total burden related to hepatitis C	108	High body-mass index	3	Rate	2020	4.575571195149999	7.84573993516	1.8708147436500002
1	Deaths	44635	High SDI	1	Male	32	90-94 years	1027	Total burden related to hepatitis C	108	High body-mass index	1	Number	2021	127.49832577470087	218.94344591940325	52.91250869444189
1	Deaths	44635	High SDI	2	Female	32	90-94 years	1027	Total burden related to hepatitis C	108	High body-mass index	1	Number	2021	240.50911416365184	419.2499895989165	94.30365818485592
1	Deaths	44635	High SDI	3	Both	32	90-94 years	1027	Total burden related to hepatitis C	108	High body-mass index	1	Number	2021	368.0074399383528	637.1621247702102	151.93616874837403
1	Deaths	44635	High SDI	1	Male	32	90-94 years	1027	Total burden related to hepatitis C	108	High body-mass index	3	Rate	2021	5.28340334515	9.07279783904	2.19264154049
1	Deaths	44635	High SDI	2	Female	32	90-94 years	1027	Total burden related to hepatitis C	108	High body-mass index	3	Rate	2021	4.57813076601	7.980492891950001	1.79508573047
1	Deaths	44635	High SDI	3	Both	32	90-94 years	1027	Total burden related to hepatitis C	108	High body-mass index	3	Rate	2021	4.800126054640001	8.310860553929999	1.9817880920400002
1	Deaths	44635	High SDI	1	Male	235	95+ years	1027	Total burden related to hepatitis C	108	High body-mass index	1	Number	1990	1.3443692474115754	2.504150591086189	0.5269336693375795
1	Deaths	44635	High SDI	2	Female	235	95+ years	1027	Total burden related to hepatitis C	108	High body-mass index	1	Number	1990	7.175162940215003	12.573803406035138	2.77565134414802
1	Deaths	44635	High SDI	3	Both	235	95+ years	1027	Total burden related to hepatitis C	108	High body-mass index	1	Number	1990	8.519532187626577	14.923940757790705	3.327146501696103
1	Deaths	44635	High SDI	1	Male	235	95+ years	1027	Total burden related to hepatitis C	108	High body-mass index	3	Rate	1990	1.16507423036	2.17017856384	0.45665790141999996
1	Deaths	44635	High SDI	2	Female	235	95+ years	1027	Total burden related to hepatitis C	108	High body-mass index	3	Rate	1990	1.62635497199	2.85003530325	0.62914172147
1	Deaths	44635	High SDI	3	Both	235	95+ years	1027	Total burden related to hepatitis C	108	High body-mass index	3	Rate	1990	1.5307213327100002	2.68141418835	0.59779504497
1	Deaths	44635	High SDI	1	Male	235	95+ years	1027	Total burden related to hepatitis C	108	High body-mass index	1	Number	1991	1.4461719409498348	2.702894933117767	0.566827923424307
1	Deaths	44635	High SDI	2	Female	235	95+ years	1027	Total burden related to hepatitis C	108	High body-mass index	1	Number	1991	8.274727463689008	14.641037117291097	3.2270328173628715
1	Deaths	44635	High SDI	3	Both	235	95+ years	1027	Total burden related to hepatitis C	108	High body-mass index	1	Number	1991	9.720899404638846	17.318213282165434	3.7979487566506895
1	Deaths	44635	High SDI	1	Male	235	95+ years	1027	Total burden related to hepatitis C	108	High body-mass index	3	Rate	1991	1.2042423822	2.25072865882	0.47200349381999995
1	Deaths	44635	High SDI	2	Female	235	95+ years	1027	Total burden related to hepatitis C	108	High body-mass index	3	Rate	1991	1.79088406955	3.1687327770200002	0.69842078665
1	Deaths	44635	High SDI	3	Both	235	95+ years	1027	Total burden related to hepatitis C	108	High body-mass index	3	Rate	1991	1.66986498753	2.97493851162	0.6524151098700001
1	Deaths	44635	High SDI	1	Male	235	95+ years	1027	Total burden related to hepatitis C	108	High body-mass index	1	Number	1992	1.5444703223612235	2.890639301255844	0.6045018241630813
1	Deaths	44635	High SDI	2	Female	235	95+ years	1027	Total burden related to hepatitis C	108	High body-mass index	1	Number	1992	8.930021185568165	15.710513746794064	3.4898407795902395
1	Deaths	44635	High SDI	3	Both	235	95+ years	1027	Total burden related to hepatitis C	108	High body-mass index	1	Number	1992	10.474491507929384	18.648553297274866	4.095183497864007
1	Deaths	44635	High SDI	1	Male	235	95+ years	1027	Total burden related to hepatitis C	108	High body-mass index	3	Rate	1992	1.2415181051300002	2.32363223555	0.48592708348999997
1	Deaths	44635	High SDI	2	Female	235	95+ years	1027	Total burden related to hepatitis C	108	High body-mass index	3	Rate	1992	1.8442717551899999	3.2446123207000004	0.72073902695
1	Deaths	44635	High SDI	3	Both	235	95+ years	1027	Total burden related to hepatitis C	108	High body-mass index	3	Rate	1992	1.7210660158000002	3.06414791587	0.6728805060699999
1	Deaths	44635	High SDI	1	Male	235	95+ years	1027	Total burden related to hepatitis C	108	High body-mass index	1	Number	1993	1.7427535362960214	3.2483535650847903	0.6825500614541128
1	Deaths	44635	High SDI	2	Female	235	95+ years	1027	Total burden related to hepatitis C	108	High body-mass index	1	Number	1993	9.83172756993764	17.402108910147696	3.825146790675341
1	Deaths	44635	High SDI	3	Both	235	95+ years	1027	Total burden related to hepatitis C	108	High body-mass index	1	Number	1993	11.574481106233664	20.69231902573273	4.508604907733287
1	Deaths	44635	High SDI	1	Male	235	95+ years	1027	Total burden related to hepatitis C	108	High body-mass index	3	Rate	1993	1.35783045781	2.53088765367	0.5317947966400001
1	Deaths	44635	High SDI	2	Female	235	95+ years	1027	Total burden related to hepatitis C	108	High body-mass index	3	Rate	1993	1.93988758339	3.43359137643	0.75473559566
1	Deaths	44635	High SDI	3	Both	235	95+ years	1027	Total burden related to hepatitis C	108	High body-mass index	3	Rate	1993	1.82227127714	3.25777184066	0.70982890273
1	Deaths	44635	High SDI	1	Male	235	95+ years	1027	Total burden related to hepatitis C	108	High body-mass index	1	Number	1994	1.910507268893398	3.5183285303921448	0.7495590123488234
1	Deaths	44635	High SDI	2	Female	235	95+ years	1027	Total burden related to hepatitis C	108	High body-mass index	1	Number	1994	10.579964116449435	18.79057603911689	4.091254780010915
1	Deaths	44635	High SDI	3	Both	235	95+ years	1027	Total burden related to hepatitis C	108	High body-mass index	1	Number	1994	12.490471385342833	22.314084231760937	4.844595296272151
1	Deaths	44635	High SDI	1	Male	235	95+ years	1027	Total burden related to hepatitis C	108	High body-mass index	3	Rate	1994	1.4444414889200001	2.6600368308899998	0.56670505968
1	Deaths	44635	High SDI	2	Female	235	95+ years	1027	Total burden related to hepatitis C	108	High body-mass index	3	Rate	1994	1.99980659372	3.55176231689	0.77332193149
1	Deaths	44635	High SDI	3	Both	235	95+ years	1027	Total burden related to hepatitis C	108	High body-mass index	3	Rate	1994	1.8887310084900002	3.3741963384999996	0.73256941851
1	Deaths	44635	High SDI	1	Male	235	95+ years	1027	Total burden related to hepatitis C	108	High body-mass index	1	Number	1995	2.1852109382334555	3.960110835458433	0.8742181660139849
1	Deaths	44635	High SDI	2	Female	235	95+ years	1027	Total burden related to hepatitis C	108	High body-mass index	1	Number	1995	11.868094255936564	21.10931638022641	4.578926257467684
1	Deaths	44635	High SDI	3	Both	235	95+ years	1027	Total burden related to hepatitis C	108	High body-mass index	1	Number	1995	14.053305194170036	25.074385194242712	5.451886223229416
1	Deaths	44635	High SDI	1	Male	235	95+ years	1027	Total burden related to hepatitis C	108	High body-mass index	3	Rate	1995	1.57304427701	2.8507223614100003	0.62931402129
1	Deaths	44635	High SDI	2	Female	235	95+ years	1027	Total burden related to hepatitis C	108	High body-mass index	3	Rate	1995	2.1147511922	3.7614254672199996	0.8159094082999999
1	Deaths	44635	High SDI	3	Both	235	95+ years	1027	Total burden related to hepatitis C	108	High body-mass index	3	Rate	1995	2.00726726584	3.5814345391400004	0.77870597712
1	Deaths	44635	High SDI	1	Male	235	95+ years	1027	Total burden related to hepatitis C	108	High body-mass index	1	Number	1996	2.5451024421031474	4.5819357115546895	1.0292451311969435
1	Deaths	44635	High SDI	2	Female	235	95+ years	1027	Total burden related to hepatitis C	108	High body-mass index	1	Number	1996	12.889033057714885	22.7729820968204	4.999121816169463
1	Deaths	44635	High SDI	3	Both	235	95+ years	1027	Total burden related to hepatitis C	108	High body-mass index	1	Number	1996	15.434135499818014	27.365449616967226	6.02891503253044
1	Deaths	44635	High SDI	1	Male	235	95+ years	1027	Total burden related to hepatitis C	108	High body-mass index	3	Rate	1996	1.7226670656599998	3.1013092505399995	0.69665042187
1	Deaths	44635	High SDI	2	Female	235	95+ years	1027	Total burden related to hepatitis C	108	High body-mass index	3	Rate	1996	2.15049321386	3.7995979402999995	0.8340872036600001
1	Deaths	44635	High SDI	3	Both	235	95+ years	1027	Total burden related to hepatitis C	108	High body-mass index	3	Rate	1996	2.0658882661	3.6629172564299997	0.80698169478
1	Deaths	44635	High SDI	1	Male	235	95+ years	1027	Total burden related to hepatitis C	108	High body-mass index	1	Number	1997	2.871832424921492	5.153886714116007	1.163616451678536
1	Deaths	44635	High SDI	2	Female	235	95+ years	1027	Total burden related to hepatitis C	108	High body-mass index	1	Number	1997	14.035618902134328	24.76046282465713	5.452785851833613
1	Deaths	44635	High SDI	3	Both	235	95+ years	1027	Total burden related to hepatitis C	108	High body-mass index	1	Number	1997	16.907451327055803	29.859370175452515	6.623146003981214
1	Deaths	44635	High SDI	1	Male	235	95+ years	1027	Total burden related to hepatitis C	108	High body-mass index	3	Rate	1997	1.83138230849	3.28666006634	0.74204419624
1	Deaths	44635	High SDI	2	Female	235	95+ years	1027	Total burden related to hepatitis C	108	High body-mass index	3	Rate	1997	2.21443224643	3.9065158222000003	0.8602987091200001
1	Deaths	44635	High SDI	3	Both	235	95+ years	1027	Total burden related to hepatitis C	108	High body-mass index	3	Rate	1997	2.13845940984	3.7766219099700002	0.83769745191
1	Deaths	44635	High SDI	1	Male	235	95+ years	1027	Total burden related to hepatitis C	108	High body-mass index	1	Number	1998	3.105412901944127	5.6152104185680045	1.270829222410789
1	Deaths	44635	High SDI	2	Female	235	95+ years	1027	Total burden related to hepatitis C	108	High body-mass index	1	Number	1998	15.090421381348584	26.656203294741392	5.883485795156852
1	Deaths	44635	High SDI	3	Both	235	95+ years	1027	Total burden related to hepatitis C	108	High body-mass index	1	Number	1998	18.195834283292704	32.13213944022992	7.171594341686953
1	Deaths	44635	High SDI	1	Male	235	95+ years	1027	Total burden related to hepatitis C	108	High body-mass index	3	Rate	1998	1.8486482203499999	3.3427273844	0.7565229663699999
1	Deaths	44635	High SDI	2	Female	235	95+ years	1027	Total burden related to hepatitis C	108	High body-mass index	3	Rate	1998	2.24413253161	3.9641075269600003	0.87494719587
1	Deaths	44635	High SDI	3	Both	235	95+ years	1027	Total burden related to hepatitis C	108	High body-mass index	3	Rate	1998	2.16508341935	3.82333457467	0.85333267811
1	Deaths	44635	High SDI	1	Male	235	95+ years	1027	Total burden related to hepatitis C	108	High body-mass index	1	Number	1999	3.4815041059713585	6.291970646909526	1.4421952051379554
1	Deaths	44635	High SDI	2	Female	235	95+ years	1027	Total burden related to hepatitis C	108	High body-mass index	1	Number	1999	16.868714528713635	29.85099715124693	6.581297396709583
1	Deaths	44635	High SDI	3	Both	235	95+ years	1027	Total burden related to hepatitis C	108	High body-mass index	1	Number	1999	20.350218634684985	36.16903688155777	8.025944117469091
1	Deaths	44635	High SDI	1	Male	235	95+ years	1027	Total burden related to hepatitis C	108	High body-mass index	3	Rate	1999	1.93292513125	3.49329135291	0.80070431381
1	Deaths	44635	High SDI	2	Female	235	95+ years	1027	Total burden related to hepatitis C	108	High body-mass index	3	Rate	1999	2.37390029181	4.20087083266	0.92617275513
1	Deaths	44635	High SDI	3	Both	235	95+ years	1027	Total burden related to hepatitis C	108	High body-mass index	3	Rate	1999	2.28472770315	4.06071315709	0.90107616032
1	Deaths	44635	High SDI	1	Male	235	95+ years	1027	Total burden related to hepatitis C	108	High body-mass index	1	Number	2000	3.929121426403297	7.160042202097184	1.624625530794395
1	Deaths	44635	High SDI	2	Female	235	95+ years	1027	Total burden related to hepatitis C	108	High body-mass index	1	Number	2000	18.37525197119005	32.941567172352315	7.196388773559654
1	Deaths	44635	High SDI	3	Both	235	95+ years	1027	Total burden related to hepatitis C	108	High body-mass index	1	Number	2000	22.30437339759333	40.1244342898642	8.806761787459934
1	Deaths	44635	High SDI	1	Male	235	95+ years	1027	Total burden related to hepatitis C	108	High body-mass index	3	Rate	2000	2.02600261779	3.69198674988	0.83771795807
1	Deaths	44635	High SDI	2	Female	235	95+ years	1027	Total burden related to hepatitis C	108	High body-mass index	3	Rate	2000	2.44046562001	4.37505631375	0.95577135038
1	Deaths	44635	High SDI	3	Both	235	95+ years	1027	Total burden related to hepatitis C	108	High body-mass index	3	Rate	2000	2.35557718459	4.23756365055	0.93008697294
1	Deaths	44635	High SDI	1	Male	235	95+ years	1027	Total burden related to hepatitis C	108	High body-mass index	1	Number	2001	4.360052836542813	7.972810975981762	1.7792748356910462
1	Deaths	44635	High SDI	2	Female	235	95+ years	1027	Total burden related to hepatitis C	108	High body-mass index	1	Number	2001	20.079766533795887	36.21395110976727	7.892227495773192
1	Deaths	44635	High SDI	3	Both	235	95+ years	1027	Total burden related to hepatitis C	108	High body-mass index	1	Number	2001	24.43981937033869	44.14367704146059	9.679475104672044
1	Deaths	44635	High SDI	1	Male	235	95+ years	1027	Total burden related to hepatitis C	108	High body-mass index	3	Rate	2001	2.08948131939	3.82083433891	0.85268726564
1	Deaths	44635	High SDI	2	Female	235	95+ years	1027	Total burden related to hepatitis C	108	High body-mass index	3	Rate	2001	2.51814718257	4.54149000204	0.98974210677
1	Deaths	44635	High SDI	3	Both	235	95+ years	1027	Total burden related to hepatitis C	108	High body-mass index	3	Rate	2001	2.42923847078	4.38773776868	0.9621083096
1	Deaths	44635	High SDI	1	Male	235	95+ years	1027	Total burden related to hepatitis C	108	High body-mass index	1	Number	2002	4.807085066797432	8.817344018068408	1.9405045125744609
1	Deaths	44635	High SDI	2	Female	235	95+ years	1027	Total burden related to hepatitis C	108	High body-mass index	1	Number	2002	21.6469300240956	39.2835461007509	8.548211865613506
1	Deaths	44635	High SDI	3	Both	235	95+ years	1027	Total burden related to hepatitis C	108	High body-mass index	1	Number	2002	26.454015090893044	47.80201433235381	10.505373847004378
1	Deaths	44635	High SDI	1	Male	235	95+ years	1027	Total burden related to hepatitis C	108	High body-mass index	3	Rate	2002	2.13251421516	3.9115412348999996	0.8608446491199999
1	Deaths	44635	High SDI	2	Female	235	95+ years	1027	Total burden related to hepatitis C	108	High body-mass index	3	Rate	2002	2.55188044273	4.6309990795	1.0077186305799999
1	Deaths	44635	High SDI	3	Both	235	95+ years	1027	Total burden related to hepatitis C	108	High body-mass index	3	Rate	2002	2.46383569147	4.45211468398	0.9784342734999999
1	Deaths	44635	High SDI	1	Male	235	95+ years	1027	Total burden related to hepatitis C	108	High body-mass index	1	Number	2003	5.630497154827442	10.315952210254974	2.268371478677741
1	Deaths	44635	High SDI	2	Female	235	95+ years	1027	Total burden related to hepatitis C	108	High body-mass index	1	Number	2003	23.36643357286377	42.71509914410919	9.230955844174652
1	Deaths	44635	High SDI	3	Both	235	95+ years	1027	Total burden related to hepatitis C	108	High body-mass index	1	Number	2003	28.99693072769124	52.24243472119805	11.53471892493278
1	Deaths	44635	High SDI	1	Male	235	95+ years	1027	Total burden related to hepatitis C	108	High body-mass index	3	Rate	2003	2.3327365557	4.273938546809999	0.9397949994
1	Deaths	44635	High SDI	2	Female	235	95+ years	1027	Total burden related to hepatitis C	108	High body-mass index	3	Rate	2003	2.6016196835	4.7559009109899995	1.02777500669
1	Deaths	44635	High SDI	3	Both	235	95+ years	1027	Total burden related to hepatitis C	108	High body-mass index	3	Rate	2003	2.54466580269	4.584607189380001	1.01224522925
1	Deaths	44635	High SDI	1	Male	235	95+ years	1027	Total burden related to hepatitis C	108	High body-mass index	1	Number	2004	6.215386224463034	11.284768521093667	2.52898379797627
1	Deaths	44635	High SDI	2	Female	235	95+ years	1027	Total burden related to hepatitis C	108	High body-mass index	1	Number	2004	25.543483700448675	46.45465390754936	10.27719947465281
1	Deaths	44635	High SDI	3	Both	235	95+ years	1027	Total burden related to hepatitis C	108	High body-mass index	1	Number	2004	31.75886992491171	57.314228483091945	12.799895504803494
1	Deaths	44635	High SDI	1	Male	235	95+ years	1027	Total burden related to hepatitis C	108	High body-mass index	3	Rate	2004	2.41941484007	4.39273368391	0.9844377662399999
1	Deaths	44635	High SDI	2	Female	235	95+ years	1027	Total burden related to hepatitis C	108	High body-mass index	3	Rate	2004	2.68755996653	4.88773064649	1.0813164797700001
1	Deaths	44635	High SDI	3	Both	235	95+ years	1027	Total burden related to hepatitis C	108	High body-mass index	3	Rate	2004	2.63050392952	4.74718727709	1.06018178551
1	Deaths	44635	High SDI	1	Male	235	95+ years	1027	Total burden related to hepatitis C	108	High body-mass index	1	Number	2005	6.774762239091009	12.24122802236842	2.724274224171165
1	Deaths	44635	High SDI	2	Female	235	95+ years	1027	Total burden related to hepatitis C	108	High body-mass index	1	Number	2005	28.12323290956472	50.509781454606895	11.457990396608071
1	Deaths	44635	High SDI	3	Both	235	95+ years	1027	Total burden related to hepatitis C	108	High body-mass index	1	Number	2005	34.89799514865573	62.97889779735143	14.172856091899114
1	Deaths	44635	High SDI	1	Male	235	95+ years	1027	Total burden related to hepatitis C	108	High body-mass index	3	Rate	2005	2.48804961264	4.49562384101	1.00049701952
1	Deaths	44635	High SDI	2	Female	235	95+ years	1027	Total burden related to hepatitis C	108	High body-mass index	3	Rate	2005	2.80316832684	5.0345356817499995	1.1420691167500001
1	Deaths	44635	High SDI	3	Both	235	95+ years	1027	Total burden related to hepatitis C	108	High body-mass index	3	Rate	2005	2.73590025191	4.93736048775	1.11111026255
1	Deaths	44635	High SDI	1	Male	235	95+ years	1027	Total burden related to hepatitis C	108	High body-mass index	1	Number	2006	7.432970580188194	13.531260014137828	2.978322147237348
1	Deaths	44635	High SDI	2	Female	235	95+ years	1027	Total burden related to hepatitis C	108	High body-mass index	1	Number	2006	30.875225219385943	55.04588614191337	12.566702332123278
1	Deaths	44635	High SDI	3	Both	235	95+ years	1027	Total burden related to hepatitis C	108	High body-mass index	1	Number	2006	38.308195799574165	68.7254522398272	15.558221159509204
1	Deaths	44635	High SDI	1	Male	235	95+ years	1027	Total burden related to hepatitis C	108	High body-mass index	3	Rate	2006	2.58692004337	4.70932682499	1.03655478993
1	Deaths	44635	High SDI	2	Female	235	95+ years	1027	Total burden related to hepatitis C	108	High body-mass index	3	Rate	2006	2.9341138301900003	5.23108397353	1.1942304825499999
1	Deaths	44635	High SDI	3	Both	235	95+ years	1027	Total burden related to hepatitis C	108	High body-mass index	3	Rate	2006	2.85964546038	5.13024493605	1.16139629084
1	Deaths	44635	High SDI	1	Male	235	95+ years	1027	Total burden related to hepatitis C	108	High body-mass index	1	Number	2007	8.098042528897228	14.856292204117985	3.252903176140755
1	Deaths	44635	High SDI	2	Female	235	95+ years	1027	Total burden related to hepatitis C	108	High body-mass index	1	Number	2007	33.2186741249426	58.68652751595357	13.57663704062784
1	Deaths	44635	High SDI	3	Both	235	95+ years	1027	Total burden related to hepatitis C	108	High body-mass index	1	Number	2007	41.31671665383983	73.5657425900963	16.830195454678098
1	Deaths	44635	High SDI	1	Male	235	95+ years	1027	Total burden related to hepatitis C	108	High body-mass index	3	Rate	2007	2.6568884377199997	4.8742039627	1.06724567164
1	Deaths	44635	High SDI	2	Female	235	95+ years	1027	Total burden related to hepatitis C	108	High body-mass index	3	Rate	2007	3.01221140041	5.32159190246	1.23110575453
1	Deaths	44635	High SDI	3	Both	235	95+ years	1027	Total burden related to hepatitis C	108	High body-mass index	3	Rate	2007	2.93527135064	5.22634502693	1.19567077311
1	Deaths	44635	High SDI	1	Male	235	95+ years	1027	Total burden related to hepatitis C	108	High body-mass index	1	Number	2008	9.14324558712248	16.65651421991436	3.683101294167601
1	Deaths	44635	High SDI	2	Female	235	95+ years	1027	Total burden related to hepatitis C	108	High body-mass index	1	Number	2008	36.76948207645806	64.98656115880158	15.071897624437993
1	Deaths	44635	High SDI	3	Both	235	95+ years	1027	Total burden related to hepatitis C	108	High body-mass index	1	Number	2008	45.91272766358054	81.70547702066777	18.762147980356197
1	Deaths	44635	High SDI	1	Male	235	95+ years	1027	Total burden related to hepatitis C	108	High body-mass index	3	Rate	2008	2.8281491660199998	5.15212091276	1.13924095708
1	Deaths	44635	High SDI	2	Female	235	95+ years	1027	Total burden related to hepatitis C	108	High body-mass index	3	Rate	2008	3.1929196382000002	5.64318167201	1.30878530761
1	Deaths	44635	High SDI	3	Both	235	95+ years	1027	Total burden related to hepatitis C	108	High body-mass index	3	Rate	2008	3.1129622664600003	5.53977251781	1.27210605147
1	Deaths	44635	High SDI	1	Male	235	95+ years	1027	Total burden related to hepatitis C	108	High body-mass index	1	Number	2009	10.024362443827195	18.428606458188284	4.060391344990596
1	Deaths	44635	High SDI	2	Female	235	95+ years	1027	Total burden related to hepatitis C	108	High body-mass index	1	Number	2009	40.53198540870557	71.92184585147322	16.584570400336375
1	Deaths	44635	High SDI	3	Both	235	95+ years	1027	Total burden related to hepatitis C	108	High body-mass index	1	Number	2009	50.55634785253268	90.16459376250891	20.666102484670468
1	Deaths	44635	High SDI	1	Male	235	95+ years	1027	Total burden related to hepatitis C	108	High body-mass index	3	Rate	2009	2.92026764867	5.36856718335	1.18286120959
1	Deaths	44635	High SDI	2	Female	235	95+ years	1027	Total burden related to hepatitis C	108	High body-mass index	3	Rate	2009	3.37322685146	5.9856110966800005	1.38023138098
1	Deaths	44635	High SDI	3	Both	235	95+ years	1027	Total burden related to hepatitis C	108	High body-mass index	3	Rate	2009	3.27257829658	5.83647168359	1.3377437520500002
1	Deaths	44635	High SDI	1	Male	235	95+ years	1027	Total burden related to hepatitis C	108	High body-mass index	1	Number	2010	11.381011040205312	20.724105249070995	4.612430995618389
1	Deaths	44635	High SDI	2	Female	235	95+ years	1027	Total burden related to hepatitis C	108	High body-mass index	1	Number	2010	43.79652477865768	76.83627301784227	17.912265528270584
1	Deaths	44635	High SDI	3	Both	235	95+ years	1027	Total burden related to hepatitis C	108	High body-mass index	1	Number	2010	55.17753581886304	97.48395169046177	22.55505193031908
1	Deaths	44635	High SDI	1	Male	235	95+ years	1027	Total burden related to hepatitis C	108	High body-mass index	3	Rate	2010	3.1525891043299996	5.74066646403	1.27766326295
1	Deaths	44635	High SDI	2	Female	235	95+ years	1027	Total burden related to hepatitis C	108	High body-mass index	3	Rate	2010	3.528362373	6.1901307459399995	1.44305887338
1	Deaths	44635	High SDI	3	Both	235	95+ years	1027	Total burden related to hepatitis C	108	High body-mass index	3	Rate	2010	3.4436977303000003	6.0840930678600005	1.40768847297
1	Deaths	44635	High SDI	1	Male	235	95+ years	1027	Total burden related to hepatitis C	108	High body-mass index	1	Number	2011	12.4210384118615	22.48553352401739	5.0193930300707335
1	Deaths	44635	High SDI	2	Female	235	95+ years	1027	Total burden related to hepatitis C	108	High body-mass index	1	Number	2011	47.20381675661629	82.65533589891353	19.1973777874257
1	Deaths	44635	High SDI	3	Both	235	95+ years	1027	Total burden related to hepatitis C	108	High body-mass index	1	Number	2011	59.624855168477815	104.7283983137698	24.320793018500503
1	Deaths	44635	High SDI	1	Male	235	95+ years	1027	Total burden related to hepatitis C	108	High body-mass index	3	Rate	2011	3.30896062603	5.99013887721	1.33716468401
1	Deaths	44635	High SDI	2	Female	235	95+ years	1027	Total burden related to hepatitis C	108	High body-mass index	3	Rate	2011	3.72169836793	6.516808382290001	1.5135820467299999
1	Deaths	44635	High SDI	3	Both	235	95+ years	1027	Total burden related to hepatitis C	108	High body-mass index	3	Rate	2011	3.6274413805	6.371438969270001	1.4796220595
1	Deaths	44635	High SDI	1	Male	235	95+ years	1027	Total burden related to hepatitis C	108	High body-mass index	1	Number	2012	13.856601051239624	25.371885984419087	5.5639736803006485
1	Deaths	44635	High SDI	2	Female	235	95+ years	1027	Total burden related to hepatitis C	108	High body-mass index	1	Number	2012	48.884993784647776	85.45690698882967	19.787421405142023
1	Deaths	44635	High SDI	3	Both	235	95+ years	1027	Total burden related to hepatitis C	108	High body-mass index	1	Number	2012	62.741594835887454	109.34168302341467	25.576106049505466
1	Deaths	44635	High SDI	1	Male	235	95+ years	1027	Total burden related to hepatitis C	108	High body-mass index	3	Rate	2012	3.5660397538999997	6.52953445923	1.4319060829
1	Deaths	44635	High SDI	2	Female	235	95+ years	1027	Total burden related to hepatitis C	108	High body-mass index	3	Rate	2012	3.7820549400199996	6.611491425360001	1.53088113717
1	Deaths	44635	High SDI	3	Both	235	95+ years	1027	Total burden related to hepatitis C	108	High body-mass index	3	Rate	2012	3.73212563538	6.50408870375	1.52137097073
1	Deaths	44635	High SDI	1	Male	235	95+ years	1027	Total burden related to hepatitis C	108	High body-mass index	1	Number	2013	15.082895590286668	27.44887044371345	6.098553217239005
1	Deaths	44635	High SDI	2	Female	235	95+ years	1027	Total burden related to hepatitis C	108	High body-mass index	1	Number	2013	51.34887902060854	89.1818612444753	20.496633471532853
1	Deaths	44635	High SDI	3	Both	235	95+ years	1027	Total burden related to hepatitis C	108	High body-mass index	1	Number	2013	66.43177461089526	114.77406331173694	26.958104757822703
1	Deaths	44635	High SDI	1	Male	235	95+ years	1027	Total burden related to hepatitis C	108	High body-mass index	3	Rate	2013	3.73796093791	6.802593367719999	1.51139106993
1	Deaths	44635	High SDI	2	Female	235	95+ years	1027	Total burden related to hepatitis C	108	High body-mass index	3	Rate	2013	3.8758081005599996	6.73143770278	1.54708378369
1	Deaths	44635	High SDI	3	Both	235	95+ years	1027	Total burden related to hepatitis C	108	High body-mass index	3	Rate	2013	3.84362609713	6.64062623049	1.5597487133699999
1	Deaths	44635	High SDI	1	Male	235	95+ years	1027	Total burden related to hepatitis C	108	High body-mass index	1	Number	2014	15.811334680355923	28.512476384423103	6.387837829538311
1	Deaths	44635	High SDI	2	Female	235	95+ years	1027	Total burden related to hepatitis C	108	High body-mass index	1	Number	2014	54.05916920192367	93.12747758612323	21.447246292787312
1	Deaths	44635	High SDI	3	Both	235	95+ years	1027	Total burden related to hepatitis C	108	High body-mass index	1	Number	2014	69.87050388227959	120.5729086750049	28.38130517446565
1	Deaths	44635	High SDI	1	Male	235	95+ years	1027	Total burden related to hepatitis C	108	High body-mass index	3	Rate	2014	3.7246376580200002	6.716614720499999	1.5047674225
1	Deaths	44635	High SDI	2	Female	235	95+ years	1027	Total burden related to hepatitis C	108	High body-mass index	3	Rate	2014	3.91799767207	6.74951623887	1.5544127349299999
1	Deaths	44635	High SDI	3	Both	235	95+ years	1027	Total burden related to hepatitis C	108	High body-mass index	3	Rate	2014	3.8725041886900002	6.68263527443	1.57300601916
1	Deaths	44635	High SDI	1	Male	235	95+ years	1027	Total burden related to hepatitis C	108	High body-mass index	1	Number	2015	17.578721983478065	31.227519814096404	7.144945801755164
1	Deaths	44635	High SDI	2	Female	235	95+ years	1027	Total burden related to hepatitis C	108	High body-mass index	1	Number	2015	61.02710931494546	105.48110481036971	23.894927393400597
1	Deaths	44635	High SDI	3	Both	235	95+ years	1027	Total burden related to hepatitis C	108	High body-mass index	1	Number	2015	78.6058312984235	135.4958711476432	31.689763060620088
1	Deaths	44635	High SDI	1	Male	235	95+ years	1027	Total burden related to hepatitis C	108	High body-mass index	3	Rate	2015	3.8083594476000004	6.765316626600001	1.54792378378
1	Deaths	44635	High SDI	2	Female	235	95+ years	1027	Total burden related to hepatitis C	108	High body-mass index	3	Rate	2015	4.09669552067	7.08085266438	1.6040452041400002
1	Deaths	44635	High SDI	3	Both	235	95+ years	1027	Total burden related to hepatitis C	108	High body-mass index	3	Rate	2015	4.02848747629	6.94405759715	1.6240756125599998
1	Deaths	44635	High SDI	1	Male	235	95+ years	1027	Total burden related to hepatitis C	108	High body-mass index	1	Number	2016	19.69360468983483	34.5703648245229	8.028087839185527
1	Deaths	44635	High SDI	2	Female	235	95+ years	1027	Total burden related to hepatitis C	108	High body-mass index	1	Number	2016	69.04889951700049	119.11707440798762	26.88327944732036
1	Deaths	44635	High SDI	3	Both	235	95+ years	1027	Total burden related to hepatitis C	108	High body-mass index	1	Number	2016	88.74250420683532	153.6742666033711	35.38143241703163
1	Deaths	44635	High SDI	1	Male	235	95+ years	1027	Total burden related to hepatitis C	108	High body-mass index	3	Rate	2016	3.94933701902	6.93270854741	1.6099452078299998
1	Deaths	44635	High SDI	2	Female	235	95+ years	1027	Total burden related to hepatitis C	108	High body-mass index	3	Rate	2016	4.32608210324	7.4629754766700005	1.6843030795099998
1	Deaths	44635	High SDI	3	Both	235	95+ years	1027	Total burden related to hepatitis C	108	High body-mass index	3	Rate	2016	4.23639836018	7.33611719502	1.68904228714
1	Deaths	44635	High SDI	1	Male	235	95+ years	1027	Total burden related to hepatitis C	108	High body-mass index	1	Number	2017	21.188216078255497	37.47045275551971	8.61061184879203
1	Deaths	44635	High SDI	2	Female	235	95+ years	1027	Total burden related to hepatitis C	108	High body-mass index	1	Number	2017	77.60858220562898	135.00778835459238	30.1071931099558
1	Deaths	44635	High SDI	3	Both	235	95+ years	1027	Total burden related to hepatitis C	108	High body-mass index	1	Number	2017	98.79679828388456	171.11466696299544	38.99151247673494
1	Deaths	44635	High SDI	1	Male	235	95+ years	1027	Total burden related to hepatitis C	108	High body-mass index	3	Rate	2017	3.94482315827	6.976250819550001	1.60312415649
1	Deaths	44635	High SDI	2	Female	235	95+ years	1027	Total burden related to hepatitis C	108	High body-mass index	3	Rate	2017	4.56536533388	7.941903578720001	1.77107134054
1	Deaths	44635	High SDI	3	Both	235	95+ years	1027	Total burden related to hepatitis C	108	High body-mass index	3	Rate	2017	4.4163739589499995	7.649097666079999	1.74298259977
1	Deaths	44635	High SDI	1	Male	235	95+ years	1027	Total burden related to hepatitis C	108	High body-mass index	1	Number	2018	24.097554425793028	42.81784293779493	9.818369721710422
1	Deaths	44635	High SDI	2	Female	235	95+ years	1027	Total burden related to hepatitis C	108	High body-mass index	1	Number	2018	85.90100141177095	149.57102424792936	33.099129543103274
1	Deaths	44635	High SDI	3	Both	235	95+ years	1027	Total burden related to hepatitis C	108	High body-mass index	1	Number	2018	109.99855583756396	190.81790510486297	43.2129974611476
1	Deaths	44635	High SDI	1	Male	235	95+ years	1027	Total burden related to hepatitis C	108	High body-mass index	3	Rate	2018	4.18906674761	7.443361217730001	1.7068041590499998
1	Deaths	44635	High SDI	2	Female	235	95+ years	1027	Total burden related to hepatitis C	108	High body-mass index	3	Rate	2018	4.79349065207	8.34643711679	1.8470141843399999
1	Deaths	44635	High SDI	3	Both	235	95+ years	1027	Total burden related to hepatitis C	108	High body-mass index	3	Rate	2018	4.6466159112300005	8.06062868059	1.82542579806
1	Deaths	44635	High SDI	1	Male	235	95+ years	1027	Total burden related to hepatitis C	108	High body-mass index	1	Number	2019	26.38700809087609	46.64096517716743	10.785858098453753
1	Deaths	44635	High SDI	2	Female	235	95+ years	1027	Total burden related to hepatitis C	108	High body-mass index	1	Number	2019	93.59073531578773	160.87617614308763	36.08576959155873
1	Deaths	44635	High SDI	3	Both	235	95+ years	1027	Total burden related to hepatitis C	108	High body-mass index	1	Number	2019	119.97774340666392	210.3206908828168	47.04134893102172
1	Deaths	44635	High SDI	1	Male	235	95+ years	1027	Total burden related to hepatitis C	108	High body-mass index	3	Rate	2019	4.25591152032	7.522634636429999	1.73963101764
1	Deaths	44635	High SDI	2	Female	235	95+ years	1027	Total burden related to hepatitis C	108	High body-mass index	3	Rate	2019	4.9725073421	8.54740551339	1.91724911268
1	Deaths	44635	High SDI	3	Both	235	95+ years	1027	Total burden related to hepatitis C	108	High body-mass index	3	Rate	2019	4.79494345955	8.405524162419999	1.88002042696
1	Deaths	44635	High SDI	1	Male	235	95+ years	1027	Total burden related to hepatitis C	108	High body-mass index	1	Number	2020	28.85688304815197	51.51647693394747	11.764116461035515
1	Deaths	44635	High SDI	2	Female	235	95+ years	1027	Total burden related to hepatitis C	108	High body-mass index	1	Number	2020	100.68789876981914	173.81227013290498	38.49332954051056
1	Deaths	44635	High SDI	3	Both	235	95+ years	1027	Total burden related to hepatitis C	108	High body-mass index	1	Number	2020	129.54478181797103	231.22271719841365	50.71519142477818
1	Deaths	44635	High SDI	1	Male	235	95+ years	1027	Total burden related to hepatitis C	108	High body-mass index	3	Rate	2020	4.31842670638	7.70943034419	1.76049764687
1	Deaths	44635	High SDI	2	Female	235	95+ years	1027	Total burden related to hepatitis C	108	High body-mass index	3	Rate	2020	5.08963784552	8.785976456870001	1.94578603013
1	Deaths	44635	High SDI	3	Both	235	95+ years	1027	Total burden related to hepatitis C	108	High body-mass index	3	Rate	2020	4.89491263542	8.73686291434	1.91629819302
1	Deaths	44635	High SDI	1	Male	235	95+ years	1027	Total burden related to hepatitis C	108	High body-mass index	1	Number	2021	32.26742362712151	57.55169977649223	13.2648726713919
1	Deaths	44635	High SDI	2	Female	235	95+ years	1027	Total burden related to hepatitis C	108	High body-mass index	1	Number	2021	109.49140177326926	189.9320161808	41.49840040561658
1	Deaths	44635	High SDI	3	Both	235	95+ years	1027	Total burden related to hepatitis C	108	High body-mass index	1	Number	2021	141.75882540039066	251.04552329662215	54.87166495373762
1	Deaths	44635	High SDI	1	Male	235	95+ years	1027	Total burden related to hepatitis C	108	High body-mass index	3	Rate	2021	4.54994721638	8.11521859389	1.87044590805
1	Deaths	44635	High SDI	2	Female	235	95+ years	1027	Total burden related to hepatitis C	108	High body-mass index	3	Rate	2021	5.312362011599999	9.21522248509	2.01344144185
1	Deaths	44635	High SDI	3	Both	235	95+ years	1027	Total burden related to hepatitis C	108	High body-mass index	3	Rate	2021	5.11718430915	9.06219566272	1.9807473864499998
1	Deaths	44636	Low-middle SDI	1	Male	27	Age-standardized	1027	Total burden related to hepatitis C	108	High body-mass index	3	Rate	2002	0.15173189788	0.25737683858	0.062223023200000005
1	Deaths	44636	Low-middle SDI	2	Female	27	Age-standardized	1027	Total burden related to hepatitis C	108	High body-mass index	3	Rate	2002	0.15761996813999998	0.26885737898	0.061747713259999996
1	Deaths	44636	Low-middle SDI	3	Both	27	Age-standardized	1027	Total burden related to hepatitis C	108	High body-mass index	3	Rate	2002	0.15479196894	0.25949803304999997	0.06138881158
1	Deaths	44636	Low-middle SDI	1	Male	27	Age-standardized	1027	Total burden related to hepatitis C	108	High body-mass index	3	Rate	2003	0.16001365374	0.27221948296000004	0.06352402095
1	Deaths	44636	Low-middle SDI	2	Female	27	Age-standardized	1027	Total burden related to hepatitis C	108	High body-mass index	3	Rate	2003	0.16397477291	0.275259001	0.06428904220000001
1	Deaths	44636	Low-middle SDI	3	Both	27	Age-standardized	1027	Total burden related to hepatitis C	108	High body-mass index	3	Rate	2003	0.16212520931000002	0.27064600802	0.06352174356
1	Deaths	44636	Low-middle SDI	1	Male	27	Age-standardized	1027	Total burden related to hepatitis C	108	High body-mass index	3	Rate	2004	0.16690315657	0.28223849547999996	0.06479222184
1	Deaths	44636	Low-middle SDI	2	Female	27	Age-standardized	1027	Total burden related to hepatitis C	108	High body-mass index	3	Rate	2004	0.16737417033	0.27971286032000003	0.06478603804000001
1	Deaths	44636	Low-middle SDI	3	Both	27	Age-standardized	1027	Total burden related to hepatitis C	108	High body-mass index	3	Rate	2004	0.1672707916	0.28205120788	0.06506204972
1	Deaths	44636	Low-middle SDI	1	Male	27	Age-standardized	1027	Total burden related to hepatitis C	108	High body-mass index	3	Rate	2005	0.17162733701	0.2915510199	0.06703955628000001
1	Deaths	44636	Low-middle SDI	2	Female	27	Age-standardized	1027	Total burden related to hepatitis C	108	High body-mass index	3	Rate	2005	0.1709615079	0.28405540439	0.06553577990000001
1	Deaths	44636	Low-middle SDI	3	Both	27	Age-standardized	1027	Total burden related to hepatitis C	108	High body-mass index	3	Rate	2005	0.17146390534	0.28605424601	0.06632493718
1	Deaths	44636	Low-middle SDI	1	Male	27	Age-standardized	1027	Total burden related to hepatitis C	108	High body-mass index	3	Rate	2006	0.17775699888000002	0.30342196423	0.06804958663
1	Deaths	44636	Low-middle SDI	2	Female	27	Age-standardized	1027	Total burden related to hepatitis C	108	High body-mass index	3	Rate	2006	0.17421504736	0.28728401111	0.06873225971
1	Deaths	44636	Low-middle SDI	3	Both	27	Age-standardized	1027	Total burden related to hepatitis C	108	High body-mass index	3	Rate	2006	0.17621456045	0.29487450961	0.06764857893000001
1	Deaths	44636	Low-middle SDI	1	Male	27	Age-standardized	1027	Total burden related to hepatitis C	108	High body-mass index	3	Rate	2007	0.17742915109000001	0.30651338854	0.06877706368
1	Deaths	44636	Low-middle SDI	2	Female	27	Age-standardized	1027	Total burden related to hepatitis C	108	High body-mass index	3	Rate	2007	0.17537332746	0.29239124913000003	0.06928515342
1	Deaths	44636	Low-middle SDI	3	Both	27	Age-standardized	1027	Total burden related to hepatitis C	108	High body-mass index	3	Rate	2007	0.17675942309	0.29508973818	0.06865161605
1	Deaths	44636	Low-middle SDI	1	Male	27	Age-standardized	1027	Total burden related to hepatitis C	108	High body-mass index	3	Rate	2008	0.18353198253	0.31505271875999996	0.07173017091
1	Deaths	44636	Low-middle SDI	2	Female	27	Age-standardized	1027	Total burden related to hepatitis C	108	High body-mass index	3	Rate	2008	0.1805577314	0.30078279323999996	0.07132291782
1	Deaths	44636	Low-middle SDI	3	Both	27	Age-standardized	1027	Total burden related to hepatitis C	108	High body-mass index	3	Rate	2008	0.18244480181	0.30345567401	0.07187763962
1	Deaths	44636	Low-middle SDI	1	Male	27	Age-standardized	1027	Total burden related to hepatitis C	108	High body-mass index	3	Rate	2009	0.19690362156	0.33843500509999996	0.07743335906
1	Deaths	44636	Low-middle SDI	2	Female	27	Age-standardized	1027	Total burden related to hepatitis C	108	High body-mass index	3	Rate	2009	0.18758407106	0.3103634508	0.07392310001
1	Deaths	44636	Low-middle SDI	3	Both	27	Age-standardized	1027	Total burden related to hepatitis C	108	High body-mass index	3	Rate	2009	0.19260545482000002	0.32419236897	0.0753770275
1	Deaths	44636	Low-middle SDI	1	Male	27	Age-standardized	1027	Total burden related to hepatitis C	108	High body-mass index	3	Rate	2010	0.20640661913000002	0.35498942116	0.08022985145
1	Deaths	44636	Low-middle SDI	2	Female	27	Age-standardized	1027	Total burden related to hepatitis C	108	High body-mass index	3	Rate	2010	0.19278343321	0.31584246412	0.07612293808000001
1	Deaths	44636	Low-middle SDI	3	Both	27	Age-standardized	1027	Total burden related to hepatitis C	108	High body-mass index	3	Rate	2010	0.19988071603	0.33625055676	0.07803165118
1	Deaths	44636	Low-middle SDI	1	Male	27	Age-standardized	1027	Total burden related to hepatitis C	108	High body-mass index	3	Rate	2011	0.21898987035000003	0.36980886841	0.08322330296000001
1	Deaths	44636	Low-middle SDI	2	Female	27	Age-standardized	1027	Total burden related to hepatitis C	108	High body-mass index	3	Rate	2011	0.19451770657999998	0.32336317246	0.07804592681
1	Deaths	44636	Low-middle SDI	3	Both	27	Age-standardized	1027	Total burden related to hepatitis C	108	High body-mass index	3	Rate	2011	0.20685103724	0.34473417118	0.08119014821
1	Deaths	44636	Low-middle SDI	1	Male	27	Age-standardized	1027	Total burden related to hepatitis C	108	High body-mass index	3	Rate	2012	0.22088784001	0.37750482354	0.08471199127000001
1	Deaths	44636	Low-middle SDI	2	Female	27	Age-standardized	1027	Total burden related to hepatitis C	108	High body-mass index	3	Rate	2012	0.19848778649999999	0.32730043769	0.08097301110999999
1	Deaths	44636	Low-middle SDI	3	Both	27	Age-standardized	1027	Total burden related to hepatitis C	108	High body-mass index	3	Rate	2012	0.20982725197000002	0.3503642658	0.08327965055
1	Deaths	44636	Low-middle SDI	1	Male	27	Age-standardized	1027	Total burden related to hepatitis C	108	High body-mass index	3	Rate	2013	0.21527592401	0.36537125769	0.08553207520999999
1	Deaths	44636	Low-middle SDI	2	Female	27	Age-standardized	1027	Total burden related to hepatitis C	108	High body-mass index	3	Rate	2013	0.19477657543	0.31923229855	0.0806051337
1	Deaths	44636	Low-middle SDI	3	Both	27	Age-standardized	1027	Total burden related to hepatitis C	108	High body-mass index	3	Rate	2013	0.20519927178	0.34238149024000003	0.08399446462
1	Deaths	44636	Low-middle SDI	1	Male	27	Age-standardized	1027	Total burden related to hepatitis C	108	High body-mass index	3	Rate	2014	0.22273081092	0.37916411855000004	0.08973945716
1	Deaths	44636	Low-middle SDI	2	Female	27	Age-standardized	1027	Total burden related to hepatitis C	108	High body-mass index	3	Rate	2014	0.19726003841999998	0.32220181192	0.08269206543
1	Deaths	44636	Low-middle SDI	3	Both	27	Age-standardized	1027	Total burden related to hepatitis C	108	High body-mass index	3	Rate	2014	0.21001196138	0.34609214536	0.08592812269
1	Deaths	44636	Low-middle SDI	1	Male	27	Age-standardized	1027	Total burden related to hepatitis C	108	High body-mass index	3	Rate	2015	0.24197238724	0.40988568666999997	0.09750133318
1	Deaths	44636	Low-middle SDI	2	Female	27	Age-standardized	1027	Total burden related to hepatitis C	108	High body-mass index	3	Rate	2015	0.20357549363000002	0.3367185962	0.08487769761
1	Deaths	44636	Low-middle SDI	3	Both	27	Age-standardized	1027	Total burden related to hepatitis C	108	High body-mass index	3	Rate	2015	0.22244755312	0.36711074588	0.09122894533999999
1	Deaths	44636	Low-middle SDI	1	Male	27	Age-standardized	1027	Total burden related to hepatitis C	108	High body-mass index	3	Rate	2016	0.2438672511	0.41511772322	0.09620588624
1	Deaths	44636	Low-middle SDI	2	Female	27	Age-standardized	1027	Total burden related to hepatitis C	108	High body-mass index	3	Rate	2016	0.20253042484	0.33337195977	0.0873840738
1	Deaths	44636	Low-middle SDI	3	Both	27	Age-standardized	1027	Total burden related to hepatitis C	108	High body-mass index	3	Rate	2016	0.22272274160999997	0.36999161374	0.09138054651000001
1	Deaths	44636	Low-middle SDI	1	Male	27	Age-standardized	1027	Total burden related to hepatitis C	108	High body-mass index	3	Rate	2017	0.23777260400000003	0.40284044048	0.09340006902
1	Deaths	44636	Low-middle SDI	2	Female	27	Age-standardized	1027	Total burden related to hepatitis C	108	High body-mass index	3	Rate	2017	0.19789349625999997	0.32556666115	0.08396032186
1	Deaths	44636	Low-middle SDI	3	Both	27	Age-standardized	1027	Total burden related to hepatitis C	108	High body-mass index	3	Rate	2017	0.21735254481	0.35897218463	0.08848883429
1	Deaths	44636	Low-middle SDI	1	Male	27	Age-standardized	1027	Total burden related to hepatitis C	108	High body-mass index	3	Rate	2018	0.23906225091000002	0.41114443546	0.09509595688
1	Deaths	44636	Low-middle SDI	2	Female	27	Age-standardized	1027	Total burden related to hepatitis C	108	High body-mass index	3	Rate	2018	0.19837696668	0.32620643979	0.08554928888
1	Deaths	44636	Low-middle SDI	3	Both	27	Age-standardized	1027	Total burden related to hepatitis C	108	High body-mass index	3	Rate	2018	0.2181796194	0.36522121453	0.08905983737
1	Deaths	44636	Low-middle SDI	1	Male	27	Age-standardized	1027	Total burden related to hepatitis C	108	High body-mass index	3	Rate	2019	0.23922088048999998	0.41345342206	0.09590056957
1	Deaths	44636	Low-middle SDI	2	Female	27	Age-standardized	1027	Total burden related to hepatitis C	108	High body-mass index	3	Rate	2019	0.19866028542	0.3264902086	0.08574853238
1	Deaths	44636	Low-middle SDI	3	Both	27	Age-standardized	1027	Total burden related to hepatitis C	108	High body-mass index	3	Rate	2019	0.21835410702000002	0.36584565669999997	0.08956706596
1	Deaths	44636	Low-middle SDI	1	Male	27	Age-standardized	1027	Total burden related to hepatitis C	108	High body-mass index	3	Rate	2020	0.24460604814	0.41416774278999996	0.09870270833
1	Deaths	44636	Low-middle SDI	2	Female	27	Age-standardized	1027	Total burden related to hepatitis C	108	High body-mass index	3	Rate	2020	0.20124327871	0.33224382076	0.08555722712
1	Deaths	44636	Low-middle SDI	3	Both	27	Age-standardized	1027	Total burden related to hepatitis C	108	High body-mass index	3	Rate	2020	0.2221806877	0.36887241519999997	0.09303875221
1	Deaths	44636	Low-middle SDI	1	Male	27	Age-standardized	1027	Total burden related to hepatitis C	108	High body-mass index	3	Rate	2021	0.25285933754	0.44482038267	0.10538237151
1	Deaths	44636	Low-middle SDI	2	Female	27	Age-standardized	1027	Total burden related to hepatitis C	108	High body-mass index	3	Rate	2021	0.20417432448000003	0.33284308146	0.09008022317
1	Deaths	44636	Low-middle SDI	3	Both	27	Age-standardized	1027	Total burden related to hepatitis C	108	High body-mass index	3	Rate	2021	0.22749937595	0.38377044644	0.09804798194
1	Deaths	44636	Low-middle SDI	1	Male	30	80-84 years	1027	Total burden related to hepatitis C	108	High body-mass index	1	Number	1990	11.400480676712917	24.063884195046526	3.740009698494384
1	Deaths	44636	Low-middle SDI	2	Female	30	80-84 years	1027	Total burden related to hepatitis C	108	High body-mass index	1	Number	1990	24.359062249936137	57.53054798049959	7.800946035282192
1	Deaths	44636	Low-middle SDI	3	Both	30	80-84 years	1027	Total burden related to hepatitis C	108	High body-mass index	1	Number	1990	35.75954292664901	74.81445512009694	11.552402842307082
1	Deaths	44636	Low-middle SDI	1	Male	30	80-84 years	1027	Total burden related to hepatitis C	108	High body-mass index	3	Rate	1990	0.56275934339	1.18786006074	0.18461725096
1	Deaths	44636	Low-middle SDI	2	Female	30	80-84 years	1027	Total burden related to hepatitis C	108	High body-mass index	3	Rate	1990	1.14027391156	2.69306684743	0.36517067686
1	Deaths	44636	Low-middle SDI	3	Both	30	80-84 years	1027	Total burden related to hepatitis C	108	High body-mass index	3	Rate	1990	0.85917797436	1.79753225971	0.27756423211000003
1	Deaths	44636	Low-middle SDI	1	Male	30	80-84 years	1027	Total burden related to hepatitis C	108	High body-mass index	1	Number	1991	12.361401399111944	25.47363761836649	4.111635816174493
1	Deaths	44636	Low-middle SDI	2	Female	30	80-84 years	1027	Total burden related to hepatitis C	108	High body-mass index	1	Number	1991	24.424720756774366	56.35796400404779	7.890819250803124
1	Deaths	44636	Low-middle SDI	3	Both	30	80-84 years	1027	Total burden related to hepatitis C	108	High body-mass index	1	Number	1991	36.78612215588628	74.73572345491606	12.441161596806005
1	Deaths	44636	Low-middle SDI	1	Male	30	80-84 years	1027	Total burden related to hepatitis C	108	High body-mass index	3	Rate	1991	0.59558089829	1.22733753931	0.19810146711999999
1	Deaths	44636	Low-middle SDI	2	Female	30	80-84 years	1027	Total burden related to hepatitis C	108	High body-mass index	3	Rate	1991	1.1156133876	2.5741829258499997	0.36041777849
1	Deaths	44636	Low-middle SDI	3	Both	30	80-84 years	1027	Total burden related to hepatitis C	108	High body-mass index	3	Rate	1991	0.8625372142700001	1.75235493543	0.29171231533
1	Deaths	44636	Low-middle SDI	1	Male	30	80-84 years	1027	Total burden related to hepatitis C	108	High body-mass index	1	Number	1992	13.498454648748456	27.633688867889603	4.587165191895084
1	Deaths	44636	Low-middle SDI	2	Female	30	80-84 years	1027	Total burden related to hepatitis C	108	High body-mass index	1	Number	1992	25.01514212342437	57.02781895041193	8.30725562955349
1	Deaths	44636	Low-middle SDI	3	Both	30	80-84 years	1027	Total burden related to hepatitis C	108	High body-mass index	1	Number	1992	38.51359677217284	74.82396621189744	13.340748401618711
1	Deaths	44636	Low-middle SDI	1	Male	30	80-84 years	1027	Total burden related to hepatitis C	108	High body-mass index	3	Rate	1992	0.63655764631	1.3031444267	0.21632069401999998
1	Deaths	44636	Low-middle SDI	2	Female	30	80-84 years	1027	Total burden related to hepatitis C	108	High body-mass index	3	Rate	1992	1.1170876050099998	2.54666031382	0.3709725993
1	Deaths	44636	Low-middle SDI	3	Both	30	80-84 years	1027	Total burden related to hepatitis C	108	High body-mass index	3	Rate	1992	0.8833683312599999	1.71620226908	0.30599049793
1	Deaths	44636	Low-middle SDI	1	Male	30	80-84 years	1027	Total burden related to hepatitis C	108	High body-mass index	1	Number	1993	15.060601527776988	31.27109532978985	5.129259754873424
1	Deaths	44636	Low-middle SDI	2	Female	30	80-84 years	1027	Total burden related to hepatitis C	108	High body-mass index	1	Number	1993	25.464921886758475	57.02481132632922	8.63661659653547
1	Deaths	44636	Low-middle SDI	3	Both	30	80-84 years	1027	Total burden related to hepatitis C	108	High body-mass index	1	Number	1993	40.52552341453546	78.80043704382133	14.311769027822086
1	Deaths	44636	Low-middle SDI	1	Male	30	80-84 years	1027	Total burden related to hepatitis C	108	High body-mass index	3	Rate	1993	0.69643601598	1.4460456314799999	0.23718848294
1	Deaths	44636	Low-middle SDI	2	Female	30	80-84 years	1027	Total burden related to hepatitis C	108	High body-mass index	3	Rate	1993	1.11436749239	2.49545615276	0.37794597691
1	Deaths	44636	Low-middle SDI	3	Both	30	80-84 years	1027	Total burden related to hepatitis C	108	High body-mass index	3	Rate	1993	0.9111628795000001	1.77172376994	0.32178122772
1	Deaths	44636	Low-middle SDI	1	Male	30	80-84 years	1027	Total burden related to hepatitis C	108	High body-mass index	1	Number	1994	16.857681100943644	35.5113641834478	5.726894970306079
1	Deaths	44636	Low-middle SDI	2	Female	30	80-84 years	1027	Total burden related to hepatitis C	108	High body-mass index	1	Number	1994	25.825319413374995	56.68374904518252	8.728944216020246
1	Deaths	44636	Low-middle SDI	3	Both	30	80-84 years	1027	Total burden related to hepatitis C	108	High body-mass index	1	Number	1994	42.68300051431864	83.68217949636696	15.06687205962746
1	Deaths	44636	Low-middle SDI	1	Male	30	80-84 years	1027	Total burden related to hepatitis C	108	High body-mass index	3	Rate	1994	0.76585765435	1.61330908524	0.26017732346
1	Deaths	44636	Low-middle SDI	2	Female	30	80-84 years	1027	Total burden related to hepatitis C	108	High body-mass index	3	Rate	1994	1.10735947462	2.43053282546	0.37428691302
1	Deaths	44636	Low-middle SDI	3	Both	30	80-84 years	1027	Total burden related to hepatitis C	108	High body-mass index	3	Rate	1994	0.94154288984	1.84594241647	0.33235963003999996
1	Deaths	44636	Low-middle SDI	1	Male	30	80-84 years	1027	Total burden related to hepatitis C	108	High body-mass index	1	Number	1995	18.006776806930954	38.75085909021496	6.186732562785512
1	Deaths	44636	Low-middle SDI	2	Female	30	80-84 years	1027	Total burden related to hepatitis C	108	High body-mass index	1	Number	1995	25.596441409756785	56.80785853954144	8.632989340323096
1	Deaths	44636	Low-middle SDI	3	Both	30	80-84 years	1027	Total burden related to hepatitis C	108	High body-mass index	1	Number	1995	43.60321821668776	86.19664010236991	15.073628698120917
1	Deaths	44636	Low-middle SDI	1	Male	30	80-84 years	1027	Total burden related to hepatitis C	108	High body-mass index	3	Rate	1995	0.80530079701	1.73301963171	0.27668364622999997
1	Deaths	44636	Low-middle SDI	2	Female	30	80-84 years	1027	Total burden related to hepatitis C	108	High body-mass index	3	Rate	1995	1.07736260421	2.39106137592	0.36336534946
1	Deaths	44636	Low-middle SDI	3	Both	30	80-84 years	1027	Total burden related to hepatitis C	108	High body-mass index	3	Rate	1995	0.9454555551300001	1.86901553489	0.32684390216
1	Deaths	44636	Low-middle SDI	1	Male	30	80-84 years	1027	Total burden related to hepatitis C	108	High body-mass index	1	Number	1996	18.653972857455702	38.63755673352904	6.423155035991288
1	Deaths	44636	Low-middle SDI	2	Female	30	80-84 years	1027	Total burden related to hepatitis C	108	High body-mass index	1	Number	1996	25.905066748127144	57.84709425443609	8.7244546830863
1	Deaths	44636	Low-middle SDI	3	Both	30	80-84 years	1027	Total burden related to hepatitis C	108	High body-mass index	1	Number	1996	44.55903960558283	90.80993150432786	15.516484132260132
1	Deaths	44636	Low-middle SDI	1	Male	30	80-84 years	1027	Total burden related to hepatitis C	108	High body-mass index	3	Rate	1996	0.82174213402	1.7020561017299998	0.28295190342000004
1	Deaths	44636	Low-middle SDI	2	Female	30	80-84 years	1027	Total burden related to hepatitis C	108	High body-mass index	3	Rate	1996	1.06933474457	2.38786907442	0.36013659453999997
1	Deaths	44636	Low-middle SDI	3	Both	30	80-84 years	1027	Total burden related to hepatitis C	108	High body-mass index	3	Rate	1996	0.9495612733500001	1.93517622812	0.33065911117
1	Deaths	44636	Low-middle SDI	1	Male	30	80-84 years	1027	Total burden related to hepatitis C	108	High body-mass index	1	Number	1997	19.88663000235166	39.56796885724577	6.916334711205016
1	Deaths	44636	Low-middle SDI	2	Female	30	80-84 years	1027	Total burden related to hepatitis C	108	High body-mass index	1	Number	1997	27.02861376722874	59.875108048959945	9.1967564053892
1	Deaths	44636	Low-middle SDI	3	Both	30	80-84 years	1027	Total burden related to hepatitis C	108	High body-mass index	1	Number	1997	46.91524376958043	95.77599962296703	16.41362740160782
1	Deaths	44636	Low-middle SDI	1	Male	30	80-84 years	1027	Total burden related to hepatitis C	108	High body-mass index	3	Rate	1997	0.85829976704	1.70773924232	0.29850650767
1	Deaths	44636	Low-middle SDI	2	Female	30	80-84 years	1027	Total burden related to hepatitis C	108	High body-mass index	3	Rate	1997	1.08643955298	2.4067340701799997	0.36967193375
1	Deaths	44636	Low-middle SDI	3	Both	30	80-84 years	1027	Total burden related to hepatitis C	108	High body-mass index	3	Rate	1997	0.97642545456	1.99334195996	0.34160930028000003
1	Deaths	44636	Low-middle SDI	1	Male	30	80-84 years	1027	Total burden related to hepatitis C	108	High body-mass index	1	Number	1998	21.36203198512985	42.13344483952195	7.488637382591568
1	Deaths	44636	Low-middle SDI	2	Female	30	80-84 years	1027	Total burden related to hepatitis C	108	High body-mass index	1	Number	1998	28.64901483849742	62.22871034150381	9.832888296360036
1	Deaths	44636	Low-middle SDI	3	Both	30	80-84 years	1027	Total burden related to hepatitis C	108	High body-mass index	1	Number	1998	50.011046823627225	99.25746970042452	17.87637946290102
1	Deaths	44636	Low-middle SDI	1	Male	30	80-84 years	1027	Total burden related to hepatitis C	108	High body-mass index	3	Rate	1998	0.89792242506	1.7710190206899998	0.314774149
1	Deaths	44636	Low-middle SDI	2	Female	30	80-84 years	1027	Total burden related to hepatitis C	108	High body-mass index	3	Rate	1998	1.11357751506	2.41880891955	0.3822010417
1	Deaths	44636	Low-middle SDI	3	Both	30	80-84 years	1027	Total burden related to hepatitis C	108	High body-mass index	3	Rate	1998	1.00996681349	2.00449214235	0.36101123951
1	Deaths	44636	Low-middle SDI	1	Male	30	80-84 years	1027	Total burden related to hepatitis C	108	High body-mass index	1	Number	1999	22.80872658137636	44.27309534069451	7.646785098236408
1	Deaths	44636	Low-middle SDI	2	Female	30	80-84 years	1027	Total burden related to hepatitis C	108	High body-mass index	1	Number	1999	29.84560054130154	63.9102338241853	10.25896661206528
1	Deaths	44636	Low-middle SDI	3	Both	30	80-84 years	1027	Total burden related to hepatitis C	108	High body-mass index	1	Number	1999	52.65432712267796	102.74048307934684	18.80328390478449
1	Deaths	44636	Low-middle SDI	1	Male	30	80-84 years	1027	Total burden related to hepatitis C	108	High body-mass index	3	Rate	1999	0.9291098466800001	1.80345749148	0.31149057379
1	Deaths	44636	Low-middle SDI	2	Female	30	80-84 years	1027	Total burden related to hepatitis C	108	High body-mass index	3	Rate	1999	1.11647750552	2.3907824652	0.38377198798
1	Deaths	44636	Low-middle SDI	3	Both	30	80-84 years	1027	Total burden related to hepatitis C	108	High body-mass index	3	Rate	1999	1.0267816003199999	2.00348277907	0.36667197159
1	Deaths	44636	Low-middle SDI	1	Male	30	80-84 years	1027	Total burden related to hepatitis C	108	High body-mass index	1	Number	2000	24.30947697948279	46.126059203846864	8.287798022183438
1	Deaths	44636	Low-middle SDI	2	Female	30	80-84 years	1027	Total burden related to hepatitis C	108	High body-mass index	1	Number	2000	30.431696097323933	64.76632164644415	10.656839851980088
1	Deaths	44636	Low-middle SDI	3	Both	30	80-84 years	1027	Total burden related to hepatitis C	108	High body-mass index	1	Number	2000	54.74117307680676	104.9264821074056	19.59169757892606
1	Deaths	44636	Low-middle SDI	1	Male	30	80-84 years	1027	Total burden related to hepatitis C	108	High body-mass index	3	Rate	2000	0.9559884681699999	1.81394197491	0.32592389143
1	Deaths	44636	Low-middle SDI	2	Female	30	80-84 years	1027	Total burden related to hepatitis C	108	High body-mass index	3	Rate	2000	1.09038893135	2.3206225516299996	0.38184201698000003
1	Deaths	44636	Low-middle SDI	3	Both	30	80-84 years	1027	Total burden related to hepatitis C	108	High body-mass index	3	Rate	2000	1.02631375967	1.9672119957900003	0.36731453987
1	Deaths	44636	Low-middle SDI	1	Male	30	80-84 years	1027	Total burden related to hepatitis C	108	High body-mass index	1	Number	2001	29.237953513259548	54.99654805708454	10.240939537219845
1	Deaths	44636	Low-middle SDI	2	Female	30	80-84 years	1027	Total burden related to hepatitis C	108	High body-mass index	1	Number	2001	33.157694060348014	67.00034876866891	11.845633402326577
1	Deaths	44636	Low-middle SDI	3	Both	30	80-84 years	1027	Total burden related to hepatitis C	108	High body-mass index	1	Number	2001	62.39564757360758	116.24901167479314	22.84578086867665
1	Deaths	44636	Low-middle SDI	1	Male	30	80-84 years	1027	Total burden related to hepatitis C	108	High body-mass index	3	Rate	2001	1.1117394022	2.09118019948	0.38939989401
1	Deaths	44636	Low-middle SDI	2	Female	30	80-84 years	1027	Total burden related to hepatitis C	108	High body-mass index	3	Rate	2001	1.13777705186	2.29905792474	0.40647247138000003
1	Deaths	44636	Low-middle SDI	3	Both	30	80-84 years	1027	Total burden related to hepatitis C	108	High body-mass index	3	Rate	2001	1.1254258746799999	2.09677518758	0.41206773095
1	Deaths	44636	Low-middle SDI	1	Male	30	80-84 years	1027	Total burden related to hepatitis C	108	High body-mass index	1	Number	2002	31.903440000968857	58.646481433366255	11.649660689305565
1	Deaths	44636	Low-middle SDI	2	Female	30	80-84 years	1027	Total burden related to hepatitis C	108	High body-mass index	1	Number	2002	36.35006006301938	73.08926890029664	12.822293051362749
1	Deaths	44636	Low-middle SDI	3	Both	30	80-84 years	1027	Total burden related to hepatitis C	108	High body-mass index	1	Number	2002	68.25350006398827	122.02882293576472	25.828375083667343
1	Deaths	44636	Low-middle SDI	1	Male	30	80-84 years	1027	Total burden related to hepatitis C	108	High body-mass index	3	Rate	2002	1.1778062934	2.16510178575	0.43008038240999996
1	Deaths	44636	Low-middle SDI	2	Female	30	80-84 years	1027	Total burden related to hepatitis C	108	High body-mass index	3	Rate	2002	1.19916510363	2.41116797504	0.42299920135
1	Deaths	44636	Low-middle SDI	3	Both	30	80-84 years	1027	Total burden related to hepatitis C	108	High body-mass index	3	Rate	2002	1.18908583595	2.12593852029	0.44997186882
1	Deaths	44636	Low-middle SDI	1	Male	30	80-84 years	1027	Total burden related to hepatitis C	108	High body-mass index	1	Number	2003	33.345419800288546	62.17964359894419	12.090042393255176
1	Deaths	44636	Low-middle SDI	2	Female	30	80-84 years	1027	Total burden related to hepatitis C	108	High body-mass index	1	Number	2003	39.91076940876346	78.75241058115301	14.308402163239606
1	Deaths	44636	Low-middle SDI	3	Both	30	80-84 years	1027	Total burden related to hepatitis C	108	High body-mass index	1	Number	2003	73.25618920905207	133.90537650286052	27.13789723725237
1	Deaths	44636	Low-middle SDI	1	Male	30	80-84 years	1027	Total burden related to hepatitis C	108	High body-mass index	3	Rate	2003	1.19726297088	2.23255203471	0.43409140327
1	Deaths	44636	Low-middle SDI	2	Female	30	80-84 years	1027	Total burden related to hepatitis C	108	High body-mass index	3	Rate	2003	1.27162292296	2.5091816574	0.45588928631
1	Deaths	44636	Low-middle SDI	3	Both	30	80-84 years	1027	Total burden related to hepatitis C	108	High body-mass index	3	Rate	2003	1.23666125286	2.26049965823	0.45812355734
1	Deaths	44636	Low-middle SDI	1	Male	30	80-84 years	1027	Total burden related to hepatitis C	108	High body-mass index	1	Number	2004	34.49630507496316	64.98620335455286	12.33568481122417
1	Deaths	44636	Low-middle SDI	2	Female	30	80-84 years	1027	Total burden related to hepatitis C	108	High body-mass index	1	Number	2004	42.703720065795	83.18414199448173	15.514237599181468
1	Deaths	44636	Low-middle SDI	3	Both	30	80-84 years	1027	Total burden related to hepatitis C	108	High body-mass index	1	Number	2004	77.20002514075829	139.4538121943798	28.922755245973327
1	Deaths	44636	Low-middle SDI	1	Male	30	80-84 years	1027	Total burden related to hepatitis C	108	High body-mass index	3	Rate	2004	1.20560731321	2.27119518603	0.43111839919
1	Deaths	44636	Low-middle SDI	2	Female	30	80-84 years	1027	Total burden related to hepatitis C	108	High body-mass index	3	Rate	2004	1.3182358948900001	2.5678400311200003	0.47891436281
1	Deaths	44636	Low-middle SDI	3	Both	30	80-84 years	1027	Total burden related to hepatitis C	108	High body-mass index	3	Rate	2004	1.26541206911	2.2858352275500002	0.47408279328
1	Deaths	44636	Low-middle SDI	1	Male	30	80-84 years	1027	Total burden related to hepatitis C	108	High body-mass index	1	Number	2005	35.70697209295256	69.53301646976905	12.776266370277732
1	Deaths	44636	Low-middle SDI	2	Female	30	80-84 years	1027	Total burden related to hepatitis C	108	High body-mass index	1	Number	2005	45.08478752591954	86.44865981608338	16.892828896782504
1	Deaths	44636	Low-middle SDI	3	Both	30	80-84 years	1027	Total burden related to hepatitis C	108	High body-mass index	1	Number	2005	80.79175961887208	145.4602610724176	30.48139872081272
1	Deaths	44636	Low-middle SDI	1	Male	30	80-84 years	1027	Total burden related to hepatitis C	108	High body-mass index	3	Rate	2005	1.2088842104400002	2.3540883135	0.43254932519
1	Deaths	44636	Low-middle SDI	2	Female	30	80-84 years	1027	Total burden related to hepatitis C	108	High body-mass index	3	Rate	2005	1.3441414415700002	2.57734887096	0.50363665067
1	Deaths	44636	Low-middle SDI	3	Both	30	80-84 years	1027	Total burden related to hepatitis C	108	High body-mass index	3	Rate	2005	1.28080623691	2.30600757407	0.48322707384
1	Deaths	44636	Low-middle SDI	1	Male	30	80-84 years	1027	Total burden related to hepatitis C	108	High body-mass index	1	Number	2006	37.75943698999174	74.04466219836041	13.864838498275258
1	Deaths	44636	Low-middle SDI	2	Female	30	80-84 years	1027	Total burden related to hepatitis C	108	High body-mass index	1	Number	2006	47.80332780494674	89.76355360191923	17.43197070096456
1	Deaths	44636	Low-middle SDI	3	Both	30	80-84 years	1027	Total burden related to hepatitis C	108	High body-mass index	1	Number	2006	85.56276479493859	151.47715480283728	32.24249046381128
1	Deaths	44636	Low-middle SDI	1	Male	30	80-84 years	1027	Total burden related to hepatitis C	108	High body-mass index	3	Rate	2006	1.23043053749	2.41282235037	0.4518001868
1	Deaths	44636	Low-middle SDI	2	Female	30	80-84 years	1027	Total burden related to hepatitis C	108	High body-mass index	3	Rate	2006	1.36914115129	2.57092927973	0.49927127526000004
1	Deaths	44636	Low-middle SDI	3	Both	30	80-84 years	1027	Total burden related to hepatitis C	108	High body-mass index	3	Rate	2006	1.3042544608	2.30900386791	0.49148028486
1	Deaths	44636	Low-middle SDI	1	Male	30	80-84 years	1027	Total burden related to hepatitis C	108	High body-mass index	1	Number	2007	38.34701719942832	75.82684904651902	14.303705241036116
1	Deaths	44636	Low-middle SDI	2	Female	30	80-84 years	1027	Total burden related to hepatitis C	108	High body-mass index	1	Number	2007	49.91085000243221	91.52670597626832	18.13984710476644
1	Deaths	44636	Low-middle SDI	3	Both	30	80-84 years	1027	Total burden related to hepatitis C	108	High body-mass index	1	Number	2007	88.25786720186055	156.6122826771823	32.86814297030257
1	Deaths	44636	Low-middle SDI	1	Male	30	80-84 years	1027	Total burden related to hepatitis C	108	High body-mass index	3	Rate	2007	1.19621834859	2.36538523123	0.44619779873
1	Deaths	44636	Low-middle SDI	2	Female	30	80-84 years	1027	Total burden related to hepatitis C	108	High body-mass index	3	Rate	2007	1.3679337144600001	2.50852203222	0.49716862021999997
1	Deaths	44636	Low-middle SDI	3	Both	30	80-84 years	1027	Total burden related to hepatitis C	108	High body-mass index	3	Rate	2007	1.28762437581	2.28487044974	0.4795246409
1	Deaths	44636	Low-middle SDI	1	Male	30	80-84 years	1027	Total burden related to hepatitis C	108	High body-mass index	1	Number	2008	40.49672691557869	79.31951689941722	14.834580403829785
1	Deaths	44636	Low-middle SDI	2	Female	30	80-84 years	1027	Total burden related to hepatitis C	108	High body-mass index	1	Number	2008	53.04359288066419	96.2472682129714	19.54668202514777
1	Deaths	44636	Low-middle SDI	3	Both	30	80-84 years	1027	Total burden related to hepatitis C	108	High body-mass index	1	Number	2008	93.54031979624304	165.53561894792597	35.311920822173846
1	Deaths	44636	Low-middle SDI	1	Male	30	80-84 years	1027	Total burden related to hepatitis C	108	High body-mass index	3	Rate	2008	1.2071739743	2.36444927153	0.44220658673
1	Deaths	44636	Low-middle SDI	2	Female	30	80-84 years	1027	Total burden related to hepatitis C	108	High body-mass index	3	Rate	2008	1.38823953998	2.5189519806600003	0.5115693600100001
1	Deaths	44636	Low-middle SDI	3	Both	30	80-84 years	1027	Total burden related to hepatitis C	108	High body-mass index	3	Rate	2008	1.30358936067	2.30692467316	0.49211125629
1	Deaths	44636	Low-middle SDI	1	Male	30	80-84 years	1027	Total burden related to hepatitis C	108	High body-mass index	1	Number	2009	44.2743982675858	86.62048558969941	16.519958663404154
1	Deaths	44636	Low-middle SDI	2	Female	30	80-84 years	1027	Total burden related to hepatitis C	108	High body-mass index	1	Number	2009	56.80969300269948	100.8296711588406	21.39874480544672
1	Deaths	44636	Low-middle SDI	3	Both	30	80-84 years	1027	Total burden related to hepatitis C	108	High body-mass index	1	Number	2009	101.08409127028516	177.4238047863367	39.1510075341168
1	Deaths	44636	Low-middle SDI	1	Male	30	80-84 years	1027	Total burden related to hepatitis C	108	High body-mass index	3	Rate	2009	1.25740443711	2.46004434135	0.46917112681
1	Deaths	44636	Low-middle SDI	2	Female	30	80-84 years	1027	Total burden related to hepatitis C	108	High body-mass index	3	Rate	2009	1.4155901100700001	2.51248471431	0.53321625084
1	Deaths	44636	Low-middle SDI	3	Both	30	80-84 years	1027	Total burden related to hepatitis C	108	High body-mass index	3	Rate	2009	1.34166272122	2.35489978441	0.51964108938
1	Deaths	44636	Low-middle SDI	1	Male	30	80-84 years	1027	Total burden related to hepatitis C	108	High body-mass index	1	Number	2010	47.69088167126116	91.04774740495743	17.906115469501195
1	Deaths	44636	Low-middle SDI	2	Female	30	80-84 years	1027	Total burden related to hepatitis C	108	High body-mass index	1	Number	2010	60.05154278744988	106.38793820921752	22.986871523573235
1	Deaths	44636	Low-middle SDI	3	Both	30	80-84 years	1027	Total burden related to hepatitis C	108	High body-mass index	1	Number	2010	107.7424244587112	188.42561949793517	42.2774090654524
1	Deaths	44636	Low-middle SDI	1	Male	30	80-84 years	1027	Total burden related to hepatitis C	108	High body-mass index	3	Rate	2010	1.29540483006	2.47308683801	0.48637533327000004
1	Deaths	44636	Low-middle SDI	2	Female	30	80-84 years	1027	Total burden related to hepatitis C	108	High body-mass index	3	Rate	2010	1.42727941315	2.52858306323	0.5463421416900001
1	Deaths	44636	Low-middle SDI	3	Both	30	80-84 years	1027	Total burden related to hepatitis C	108	High body-mass index	3	Rate	2010	1.36573744083	2.38847347879	0.53590626675
1	Deaths	44636	Low-middle SDI	1	Male	30	80-84 years	1027	Total burden related to hepatitis C	108	High body-mass index	1	Number	2011	51.88822273817513	98.5505679893877	20.194680083587645
1	Deaths	44636	Low-middle SDI	2	Female	30	80-84 years	1027	Total burden related to hepatitis C	108	High body-mass index	1	Number	2011	63.29721547813645	109.87516663167187	24.43281959843644
1	Deaths	44636	Low-middle SDI	3	Both	30	80-84 years	1027	Total burden related to hepatitis C	108	High body-mass index	1	Number	2011	115.18543821631152	202.91813461968547	45.94506356265626
1	Deaths	44636	Low-middle SDI	1	Male	30	80-84 years	1027	Total burden related to hepatitis C	108	High body-mass index	3	Rate	2011	1.35468061615	2.57292574539	0.52723605117
1	Deaths	44636	Low-middle SDI	2	Female	30	80-84 years	1027	Total burden related to hepatitis C	108	High body-mass index	3	Rate	2011	1.4373157792	2.49498038024	0.5548060348899999
1	Deaths	44636	Low-middle SDI	3	Both	30	80-84 years	1027	Total burden related to hepatitis C	108	High body-mass index	3	Rate	2011	1.3988762133500001	2.4643510167	0.55798248055
1	Deaths	44636	Low-middle SDI	1	Male	30	80-84 years	1027	Total burden related to hepatitis C	108	High body-mass index	1	Number	2012	53.590276914918284	103.0187427710957	20.471920776570848
1	Deaths	44636	Low-middle SDI	2	Female	30	80-84 years	1027	Total burden related to hepatitis C	108	High body-mass index	1	Number	2012	66.7356816250731	115.40487222129038	26.172695089722183
1	Deaths	44636	Low-middle SDI	3	Both	30	80-84 years	1027	Total burden related to hepatitis C	108	High body-mass index	1	Number	2012	120.32595853999108	209.28462455296864	48.214132939355295
1	Deaths	44636	Low-middle SDI	1	Male	30	80-84 years	1027	Total burden related to hepatitis C	108	High body-mass index	3	Rate	2012	1.35084364879	2.59678102802	0.5160332387100001
1	Deaths	44636	Low-middle SDI	2	Female	30	80-84 years	1027	Total burden related to hepatitis C	108	High body-mass index	3	Rate	2012	1.45160793072	2.5102407539900002	0.5692980252200001
1	Deaths	44636	Low-middle SDI	3	Both	30	80-84 years	1027	Total burden related to hepatitis C	108	High body-mass index	3	Rate	2012	1.40493298628	2.4436196156200003	0.5629510588900001
1	Deaths	44636	Low-middle SDI	1	Male	30	80-84 years	1027	Total burden related to hepatitis C	108	High body-mass index	1	Number	2013	54.008184146821286	102.01664596567292	20.72275158852404
1	Deaths	44636	Low-middle SDI	2	Female	30	80-84 years	1027	Total burden related to hepatitis C	108	High body-mass index	1	Number	2013	68.33202632196608	118.46983462283546	27.241771261022045
1	Deaths	44636	Low-middle SDI	3	Both	30	80-84 years	1027	Total burden related to hepatitis C	108	High body-mass index	1	Number	2013	122.34021046878728	211.47520418751785	49.63024577462716
1	Deaths	44636	Low-middle SDI	1	Male	30	80-84 years	1027	Total burden related to hepatitis C	108	High body-mass index	3	Rate	2013	1.32478315539	2.50239729921	0.50831466881
1	Deaths	44636	Low-middle SDI	2	Female	30	80-84 years	1027	Total burden related to hepatitis C	108	High body-mass index	3	Rate	2013	1.42760978146	2.4751014102599997	0.56914189744
1	Deaths	44636	Low-middle SDI	3	Both	30	80-84 years	1027	Total burden related to hepatitis C	108	High body-mass index	3	Rate	2013	1.38031330207	2.38598606524	0.5599572549799999
1	Deaths	44636	Low-middle SDI	1	Male	30	80-84 years	1027	Total burden related to hepatitis C	108	High body-mass index	1	Number	2014	58.15004443167792	107.69418534689696	22.326858158348607
1	Deaths	44636	Low-middle SDI	2	Female	30	80-84 years	1027	Total burden related to hepatitis C	108	High body-mass index	1	Number	2014	71.83802419561196	123.6239738094529	29.31531796489448
1	Deaths	44636	Low-middle SDI	3	Both	30	80-84 years	1027	Total burden related to hepatitis C	108	High body-mass index	1	Number	2014	129.98806862728972	225.9501833549569	53.39208333611944
1	Deaths	44636	Low-middle SDI	1	Male	30	80-84 years	1027	Total burden related to hepatitis C	108	High body-mass index	3	Rate	2014	1.40113538644	2.59491003796	0.53796951214
1	Deaths	44636	Low-middle SDI	2	Female	30	80-84 years	1027	Total burden related to hepatitis C	108	High body-mass index	3	Rate	2014	1.4471230119699998	2.4903120504	0.59053505028
1	Deaths	44636	Low-middle SDI	3	Both	30	80-84 years	1027	Total burden related to hepatitis C	108	High body-mass index	3	Rate	2014	1.42618272561	2.47904482121	0.58579889479
1	Deaths	44636	Low-middle SDI	1	Male	30	80-84 years	1027	Total burden related to hepatitis C	108	High body-mass index	1	Number	2015	64.90490931962583	118.84469226606328	25.26264094607646
1	Deaths	44636	Low-middle SDI	2	Female	30	80-84 years	1027	Total burden related to hepatitis C	108	High body-mass index	1	Number	2015	76.26495908641827	134.13410574837792	30.97027865266012
1	Deaths	44636	Low-middle SDI	3	Both	30	80-84 years	1027	Total burden related to hepatitis C	108	High body-mass index	1	Number	2015	141.16986840604403	247.1867609103793	57.65861199089456
1	Deaths	44636	Low-middle SDI	1	Male	30	80-84 years	1027	Total burden related to hepatitis C	108	High body-mass index	3	Rate	2015	1.53281503558	2.80667415014	0.5966105844199999
1	Deaths	44636	Low-middle SDI	2	Female	30	80-84 years	1027	Total burden related to hepatitis C	108	High body-mass index	3	Rate	2015	1.47912454337	2.6014705874299997	0.60065461017
1	Deaths	44636	Low-middle SDI	3	Both	30	80-84 years	1027	Total burden related to hepatitis C	108	High body-mass index	3	Rate	2015	1.50333477105	2.63232130777	0.6140134381
1	Deaths	44636	Low-middle SDI	1	Male	30	80-84 years	1027	Total burden related to hepatitis C	108	High body-mass index	1	Number	2016	67.87046288389999	123.24919860109829	26.79890145353596
1	Deaths	44636	Low-middle SDI	2	Female	30	80-84 years	1027	Total burden related to hepatitis C	108	High body-mass index	1	Number	2016	79.01289908604342	138.33633204252658	31.606102133636444
1	Deaths	44636	Low-middle SDI	3	Both	30	80-84 years	1027	Total burden related to hepatitis C	108	High body-mass index	1	Number	2016	146.88336196994328	257.2004969956315	60.30850833030153
1	Deaths	44636	Low-middle SDI	1	Male	30	80-84 years	1027	Total burden related to hepatitis C	108	High body-mass index	3	Rate	2016	1.55258806686	2.81941844608	0.61304509847
1	Deaths	44636	Low-middle SDI	2	Female	30	80-84 years	1027	Total burden related to hepatitis C	108	High body-mass index	3	Rate	2016	1.4661316170999998	2.56691340968	0.58647013548
1	Deaths	44636	Low-middle SDI	3	Both	30	80-84 years	1027	Total burden related to hepatitis C	108	High body-mass index	3	Rate	2016	1.50485232094	2.63507561143	0.61787392061
1	Deaths	44636	Low-middle SDI	1	Male	30	80-84 years	1027	Total burden related to hepatitis C	108	High body-mass index	1	Number	2017	69.32318732396608	123.2597293192296	27.751632606042605
1	Deaths	44636	Low-middle SDI	2	Female	30	80-84 years	1027	Total burden related to hepatitis C	108	High body-mass index	1	Number	2017	81.3736595076624	145.3225849469422	32.58582509673837
1	Deaths	44636	Low-middle SDI	3	Both	30	80-84 years	1027	Total burden related to hepatitis C	108	High body-mass index	1	Number	2017	150.6968468316285	260.79839246620634	61.57724186374142
1	Deaths	44636	Low-middle SDI	1	Male	30	80-84 years	1027	Total burden related to hepatitis C	108	High body-mass index	3	Rate	2017	1.5293709871599999	2.71929005551	0.61224163793
1	Deaths	44636	Low-middle SDI	2	Female	30	80-84 years	1027	Total burden related to hepatitis C	108	High body-mass index	3	Rate	2017	1.44303060849	2.57706166162	0.5778570522900001
1	Deaths	44636	Low-middle SDI	3	Both	30	80-84 years	1027	Total burden related to hepatitis C	108	High body-mass index	3	Rate	2017	1.48150562035	2.56391750949	0.60536787481
1	Deaths	44636	Low-middle SDI	1	Male	30	80-84 years	1027	Total burden related to hepatitis C	108	High body-mass index	1	Number	2018	73.10823595625011	126.35773670541911	28.734474399479367
1	Deaths	44636	Low-middle SDI	2	Female	30	80-84 years	1027	Total burden related to hepatitis C	108	High body-mass index	1	Number	2018	84.3891138932656	152.7055416044638	33.9493548891997
1	Deaths	44636	Low-middle SDI	3	Both	30	80-84 years	1027	Total burden related to hepatitis C	108	High body-mass index	1	Number	2018	157.49734984951564	278.6816124093282	65.04261542167694
1	Deaths	44636	Low-middle SDI	1	Male	30	80-84 years	1027	Total burden related to hepatitis C	108	High body-mass index	3	Rate	2018	1.55252439362	2.6833292582099997	0.61020447094
1	Deaths	44636	Low-middle SDI	2	Female	30	80-84 years	1027	Total burden related to hepatitis C	108	High body-mass index	3	Rate	2018	1.43144786473	2.5902632623799997	0.57586493474
1	Deaths	44636	Low-middle SDI	3	Both	30	80-84 years	1027	Total burden related to hepatitis C	108	High body-mass index	3	Rate	2018	1.48521333174	2.62799117863	0.61335736536
1	Deaths	44636	Low-middle SDI	1	Male	30	80-84 years	1027	Total burden related to hepatitis C	108	High body-mass index	1	Number	2019	76.84784891012261	134.50977639999718	29.51984202101381
1	Deaths	44636	Low-middle SDI	2	Female	30	80-84 years	1027	Total burden related to hepatitis C	108	High body-mass index	1	Number	2019	87.54384224359754	159.0087162283764	36.29307990440368
1	Deaths	44636	Low-middle SDI	3	Both	30	80-84 years	1027	Total burden related to hepatitis C	108	High body-mass index	1	Number	2019	164.39169115372027	287.35818255400284	68.66582336691401
1	Deaths	44636	Low-middle SDI	1	Male	30	80-84 years	1027	Total burden related to hepatitis C	108	High body-mass index	3	Rate	2019	1.57247418046	2.7523626673800003	0.60404019173
1	Deaths	44636	Low-middle SDI	2	Female	30	80-84 years	1027	Total burden related to hepatitis C	108	High body-mass index	3	Rate	2019	1.42512300138	2.58849706741	0.59081371844
1	Deaths	44636	Low-middle SDI	3	Both	30	80-84 years	1027	Total burden related to hepatitis C	108	High body-mass index	3	Rate	2019	1.49041015668	2.60525061137	0.62253900939
1	Deaths	44636	Low-middle SDI	1	Male	30	80-84 years	1027	Total burden related to hepatitis C	108	High body-mass index	1	Number	2020	81.68965815060216	144.09788952805332	30.87149888333689
1	Deaths	44636	Low-middle SDI	2	Female	30	80-84 years	1027	Total burden related to hepatitis C	108	High body-mass index	1	Number	2020	91.85082258850429	163.46380875586158	38.57940491582904
1	Deaths	44636	Low-middle SDI	3	Both	30	80-84 years	1027	Total burden related to hepatitis C	108	High body-mass index	1	Number	2020	173.54048073910627	302.9126800052553	73.03333275564168
1	Deaths	44636	Low-middle SDI	1	Male	30	80-84 years	1027	Total burden related to hepatitis C	108	High body-mass index	3	Rate	2020	1.62729315952	2.87049199665	0.6149735486
1	Deaths	44636	Low-middle SDI	2	Female	30	80-84 years	1027	Total burden related to hepatitis C	108	High body-mass index	3	Rate	2020	1.44872048707	2.57823895275	0.60849508698
1	Deaths	44636	Low-middle SDI	3	Both	30	80-84 years	1027	Total burden related to hepatitis C	108	High body-mass index	3	Rate	2020	1.5276308234	2.66645997986	0.64289305745
1	Deaths	44636	Low-middle SDI	1	Male	30	80-84 years	1027	Total burden related to hepatitis C	108	High body-mass index	1	Number	2021	86.03755766721996	148.75469632242726	32.037712288909376
1	Deaths	44636	Low-middle SDI	2	Female	30	80-84 years	1027	Total burden related to hepatitis C	108	High body-mass index	1	Number	2021	96.19576547775664	167.6730062334629	41.556234804411375
1	Deaths	44636	Low-middle SDI	3	Both	30	80-84 years	1027	Total burden related to hepatitis C	108	High body-mass index	1	Number	2021	182.2333231449766	319.74774248937024	75.69548212252417
1	Deaths	44636	Low-middle SDI	1	Male	30	80-84 years	1027	Total burden related to hepatitis C	108	High body-mass index	3	Rate	2021	1.6997692030399998	2.9388171686	0.63294121964
1	Deaths	44636	Low-middle SDI	2	Female	30	80-84 years	1027	Total burden related to hepatitis C	108	High body-mass index	3	Rate	2021	1.4939959623499999	2.60409377755	0.6454010392199999
1	Deaths	44636	Low-middle SDI	3	Both	30	80-84 years	1027	Total burden related to hepatitis C	108	High body-mass index	3	Rate	2021	1.58456268324	2.78028371571	0.65819046808
1	Deaths	44636	Low-middle SDI	1	Male	31	85-89 years	1027	Total burden related to hepatitis C	108	High body-mass index	1	Number	1990	4.677415765515559	10.210583639849972	1.713952430523304
1	Deaths	44636	Low-middle SDI	2	Female	31	85-89 years	1027	Total burden related to hepatitis C	108	High body-mass index	1	Number	1990	12.105121823216807	29.6577937083483	3.7648018956482856
1	Deaths	44636	Low-middle SDI	3	Both	31	85-89 years	1027	Total burden related to hepatitis C	108	High body-mass index	1	Number	1990	16.782537588732346	37.580967776375545	5.647491549592005
1	Deaths	44636	Low-middle SDI	1	Male	31	85-89 years	1027	Total burden related to hepatitis C	108	High body-mass index	3	Rate	1990	0.59294003449	1.29436084348	0.2172719006
1	Deaths	44636	Low-middle SDI	2	Female	31	85-89 years	1027	Total burden related to hepatitis C	108	High body-mass index	3	Rate	1990	1.39990474916	3.42979499655	0.43538298336
1	Deaths	44636	Low-middle SDI	3	Both	31	85-89 years	1027	Total burden related to hepatitis C	108	High body-mass index	3	Rate	1990	1.0149325946599999	2.27272836027	0.34153495688
1	Deaths	44636	Low-middle SDI	1	Male	31	85-89 years	1027	Total burden related to hepatitis C	108	High body-mass index	1	Number	1991	5.049527234097532	10.573061947200287	1.909713798669915
1	Deaths	44636	Low-middle SDI	2	Female	31	85-89 years	1027	Total burden related to hepatitis C	108	High body-mass index	1	Number	1991	12.471801195097637	29.94506483156731	3.949950691153192
1	Deaths	44636	Low-middle SDI	3	Both	31	85-89 years	1027	Total burden related to hepatitis C	108	High body-mass index	1	Number	1991	17.521328429195172	37.82190470179058	5.918334650884356
1	Deaths	44636	Low-middle SDI	1	Male	31	85-89 years	1027	Total burden related to hepatitis C	108	High body-mass index	3	Rate	1991	0.60785414459	1.27276856379	0.22988834275
1	Deaths	44636	Low-middle SDI	2	Female	31	85-89 years	1027	Total burden related to hepatitis C	108	High body-mass index	3	Rate	1991	1.36744276321	3.2832596957900004	0.43308351401
1	Deaths	44636	Low-middle SDI	3	Both	31	85-89 years	1027	Total burden related to hepatitis C	108	High body-mass index	3	Rate	1991	1.00537440067	2.17022213386	0.33959423663
1	Deaths	44636	Low-middle SDI	1	Male	31	85-89 years	1027	Total burden related to hepatitis C	108	High body-mass index	1	Number	1992	5.553554181663404	11.333476082718942	2.131654758300614
1	Deaths	44636	Low-middle SDI	2	Female	31	85-89 years	1027	Total burden related to hepatitis C	108	High body-mass index	1	Number	1992	12.738445708506076	29.106268596700225	4.126349118887517
1	Deaths	44636	Low-middle SDI	3	Both	31	85-89 years	1027	Total burden related to hepatitis C	108	High body-mass index	1	Number	1992	18.291999890169464	39.61490890497928	6.261601048391034
1	Deaths	44636	Low-middle SDI	1	Male	31	85-89 years	1027	Total burden related to hepatitis C	108	High body-mass index	3	Rate	1992	0.63489037747	1.2956594413	0.24369386699999998
1	Deaths	44636	Low-middle SDI	2	Female	31	85-89 years	1027	Total burden related to hepatitis C	108	High body-mass index	3	Rate	1992	1.327314596	3.0328013344499998	0.42995539165999996
1	Deaths	44636	Low-middle SDI	3	Both	31	85-89 years	1027	Total burden related to hepatitis C	108	High body-mass index	3	Rate	1992	0.99714239252	2.15950717702	0.34133544105999997
1	Deaths	44636	Low-middle SDI	1	Male	31	85-89 years	1027	Total burden related to hepatitis C	108	High body-mass index	1	Number	1993	6.23370713506677	12.397306392581134	2.414436328328634
1	Deaths	44636	Low-middle SDI	2	Female	31	85-89 years	1027	Total burden related to hepatitis C	108	High body-mass index	1	Number	1993	12.860357679913712	29.456860823463085	4.241942454301695
1	Deaths	44636	Low-middle SDI	3	Both	31	85-89 years	1027	Total burden related to hepatitis C	108	High body-mass index	1	Number	1993	19.094064814980488	39.101127167102526	6.650224853569341
1	Deaths	44636	Low-middle SDI	1	Male	31	85-89 years	1027	Total burden related to hepatitis C	108	High body-mass index	3	Rate	1993	0.68142681461	1.3551899089500001	0.26392989285999996
1	Deaths	44636	Low-middle SDI	2	Female	31	85-89 years	1027	Total burden related to hepatitis C	108	High body-mass index	3	Rate	1993	1.28131863316	2.9348814074100003	0.42263831557
1	Deaths	44636	Low-middle SDI	3	Both	31	85-89 years	1027	Total burden related to hepatitis C	108	High body-mass index	3	Rate	1993	0.9952685886199999	2.03812671771	0.34663964788
1	Deaths	44636	Low-middle SDI	1	Male	31	85-89 years	1027	Total burden related to hepatitis C	108	High body-mass index	1	Number	1994	7.03876842978639	14.27343181901217	2.70862120763249
1	Deaths	44636	Low-middle SDI	2	Female	31	85-89 years	1027	Total burden related to hepatitis C	108	High body-mass index	1	Number	1994	12.728224223193022	28.210844825017976	4.252990456167524
1	Deaths	44636	Low-middle SDI	3	Both	31	85-89 years	1027	Total burden related to hepatitis C	108	High body-mass index	1	Number	1994	19.7669926529794	38.75714117053322	6.993511506181327
1	Deaths	44636	Low-middle SDI	1	Male	31	85-89 years	1027	Total burden related to hepatitis C	108	High body-mass index	3	Rate	1994	0.74042139324	1.50144934858	0.28492499907
1	Deaths	44636	Low-middle SDI	2	Female	31	85-89 years	1027	Total burden related to hepatitis C	108	High body-mass index	3	Rate	1994	1.21729198756	2.69800678914	0.40674418636000004
1	Deaths	44636	Low-middle SDI	3	Both	31	85-89 years	1027	Total burden related to hepatitis C	108	High body-mass index	3	Rate	1994	0.9902005224299999	1.941486098	0.35033041539000004
1	Deaths	44636	Low-middle SDI	1	Male	31	85-89 years	1027	Total burden related to hepatitis C	108	High body-mass index	1	Number	1995	7.526578680049283	15.360230465651332	2.794127349281161
1	Deaths	44636	Low-middle SDI	2	Female	31	85-89 years	1027	Total burden related to hepatitis C	108	High body-mass index	1	Number	1995	12.466153505459037	27.31864127693628	4.1262661211143286
1	Deaths	44636	Low-middle SDI	3	Both	31	85-89 years	1027	Total burden related to hepatitis C	108	High body-mass index	1	Number	1995	19.992732185508324	39.079740644354686	7.03794304603115
1	Deaths	44636	Low-middle SDI	1	Male	31	85-89 years	1027	Total burden related to hepatitis C	108	High body-mass index	3	Rate	1995	0.76752164808	1.56635702661	0.2849306862
1	Deaths	44636	Low-middle SDI	2	Female	31	85-89 years	1027	Total burden related to hepatitis C	108	High body-mass index	3	Rate	1995	1.15883526718	2.53950065266	0.38357162062
1	Deaths	44636	Low-middle SDI	3	Both	31	85-89 years	1027	Total burden related to hepatitis C	108	High body-mass index	3	Rate	1995	0.9722282311499999	1.9004119481000001	0.34224871594
1	Deaths	44636	Low-middle SDI	1	Male	31	85-89 years	1027	Total burden related to hepatitis C	108	High body-mass index	1	Number	1996	7.84510817053825	16.272683489350953	2.9265973286419413
1	Deaths	44636	Low-middle SDI	2	Female	31	85-89 years	1027	Total burden related to hepatitis C	108	High body-mass index	1	Number	1996	12.295401102688524	26.47579186470685	3.992426723905785
1	Deaths	44636	Low-middle SDI	3	Both	31	85-89 years	1027	Total burden related to hepatitis C	108	High body-mass index	1	Number	1996	20.14050927322678	40.03093278867672	7.082042349556689
1	Deaths	44636	Low-middle SDI	1	Male	31	85-89 years	1027	Total burden related to hepatitis C	108	High body-mass index	3	Rate	1996	0.7801104212300001	1.61814084592	0.29101817656999995
1	Deaths	44636	Low-middle SDI	2	Female	31	85-89 years	1027	Total burden related to hepatitis C	108	High body-mass index	3	Rate	1996	1.12065669413	2.41311959957	0.36388725318000004
1	Deaths	44636	Low-middle SDI	3	Both	31	85-89 years	1027	Total burden related to hepatitis C	108	High body-mass index	3	Rate	1996	0.9577943084699999	1.90369563488	0.33679088063999996
1	Deaths	44636	Low-middle SDI	1	Male	31	85-89 years	1027	Total burden related to hepatitis C	108	High body-mass index	1	Number	1997	8.459483080947317	16.77222291011126	3.1166956486274087
1	Deaths	44636	Low-middle SDI	2	Female	31	85-89 years	1027	Total burden related to hepatitis C	108	High body-mass index	1	Number	1997	12.689909132051646	26.988687692913476	4.213316502367573
1	Deaths	44636	Low-middle SDI	3	Both	31	85-89 years	1027	Total burden related to hepatitis C	108	High body-mass index	1	Number	1997	21.149392212998983	40.20736861060737	7.452746135139771
1	Deaths	44636	Low-middle SDI	1	Male	31	85-89 years	1027	Total burden related to hepatitis C	108	High body-mass index	3	Rate	1997	0.8241034393	1.63391148758	0.30362134172
1	Deaths	44636	Low-middle SDI	2	Female	31	85-89 years	1027	Total burden related to hepatitis C	108	High body-mass index	3	Rate	1997	1.1277817751800001	2.39854752302	0.37444724899
1	Deaths	44636	Low-middle SDI	3	Both	31	85-89 years	1027	Total burden related to hepatitis C	108	High body-mass index	3	Rate	1997	0.98290767677	1.86861782468	0.34636273778
1	Deaths	44636	Low-middle SDI	1	Male	31	85-89 years	1027	Total burden related to hepatitis C	108	High body-mass index	1	Number	1998	9.328589672567146	18.162061272968188	3.5499314233245887
1	Deaths	44636	Low-middle SDI	2	Female	31	85-89 years	1027	Total burden related to hepatitis C	108	High body-mass index	1	Number	1998	13.302700417581248	28.07291063126047	4.394635466926464
1	Deaths	44636	Low-middle SDI	3	Both	31	85-89 years	1027	Total burden related to hepatitis C	108	High body-mass index	1	Number	1998	22.63129009014836	43.77124782295967	8.04593820515299
1	Deaths	44636	Low-middle SDI	1	Male	31	85-89 years	1027	Total burden related to hepatitis C	108	High body-mass index	3	Rate	1998	0.8929794748000001	1.7385637600200001	0.33981727241
1	Deaths	44636	Low-middle SDI	2	Female	31	85-89 years	1027	Total burden related to hepatitis C	108	High body-mass index	3	Rate	1998	1.15082461621	2.42860438776	0.38018255811999996
1	Deaths	44636	Low-middle SDI	3	Both	31	85-89 years	1027	Total burden related to hepatitis C	108	High body-mass index	3	Rate	1998	1.0284207878	1.9890718111899999	0.36562697374
1	Deaths	44636	Low-middle SDI	1	Male	31	85-89 years	1027	Total burden related to hepatitis C	108	High body-mass index	1	Number	1999	9.957169049449226	18.956412855901632	3.7284267893889895
1	Deaths	44636	Low-middle SDI	2	Female	31	85-89 years	1027	Total burden related to hepatitis C	108	High body-mass index	1	Number	1999	14.345926584209709	29.799614408484796	4.886892498111235
1	Deaths	44636	Low-middle SDI	3	Both	31	85-89 years	1027	Total burden related to hepatitis C	108	High body-mass index	1	Number	1999	24.303095633658952	46.72586773367237	8.615974798675389
1	Deaths	44636	Low-middle SDI	1	Male	31	85-89 years	1027	Total burden related to hepatitis C	108	High body-mass index	3	Rate	1999	0.9331876727599999	1.77659841958	0.34942882875
1	Deaths	44636	Low-middle SDI	2	Female	31	85-89 years	1027	Total burden related to hepatitis C	108	High body-mass index	3	Rate	1999	1.20701877113	2.5072409058000003	0.41116695691
1	Deaths	44636	Low-middle SDI	3	Both	31	85-89 years	1027	Total burden related to hepatitis C	108	High body-mass index	3	Rate	1999	1.07748066441	2.07159695908	0.38199027771999994
1	Deaths	44636	Low-middle SDI	1	Male	31	85-89 years	1027	Total burden related to hepatitis C	108	High body-mass index	1	Number	2000	10.23506193112923	19.372322668385035	3.7742046765382273
1	Deaths	44636	Low-middle SDI	2	Female	31	85-89 years	1027	Total burden related to hepatitis C	108	High body-mass index	1	Number	2000	15.905961376173776	31.28669105420821	5.719003010004966
1	Deaths	44636	Low-middle SDI	3	Both	31	85-89 years	1027	Total burden related to hepatitis C	108	High body-mass index	1	Number	2000	26.14102330730304	48.84286636613895	9.58229821903381
1	Deaths	44636	Low-middle SDI	1	Male	31	85-89 years	1027	Total burden related to hepatitis C	108	High body-mass index	3	Rate	2000	0.9335667511000001	1.7670001858800002	0.34425507355
1	Deaths	44636	Low-middle SDI	2	Female	31	85-89 years	1027	Total burden related to hepatitis C	108	High body-mass index	3	Rate	2000	1.29628411512	2.54976355525	0.46608014322
1	Deaths	44636	Low-middle SDI	3	Both	31	85-89 years	1027	Total burden related to hepatitis C	108	High body-mass index	3	Rate	2000	1.12512787221	2.10223102827	0.41242879742
1	Deaths	44636	Low-middle SDI	1	Male	31	85-89 years	1027	Total burden related to hepatitis C	108	High body-mass index	1	Number	2001	13.726021377971511	26.89087222662309	5.039466913723475
1	Deaths	44636	Low-middle SDI	2	Female	31	85-89 years	1027	Total burden related to hepatitis C	108	High body-mass index	1	Number	2001	17.949187284233727	34.53898466944121	6.440027089386327
1	Deaths	44636	Low-middle SDI	3	Both	31	85-89 years	1027	Total burden related to hepatitis C	108	High body-mass index	1	Number	2001	31.675208662205204	56.76601223532193	12.065034911124911
1	Deaths	44636	Low-middle SDI	1	Male	31	85-89 years	1027	Total burden related to hepatitis C	108	High body-mass index	3	Rate	2001	1.21754040079	2.38530324606	0.44701624723999994
1	Deaths	44636	Low-middle SDI	2	Female	31	85-89 years	1027	Total burden related to hepatitis C	108	High body-mass index	3	Rate	2001	1.4116153772	2.71632141891	0.50647648414
1	Deaths	44636	Low-middle SDI	3	Both	31	85-89 years	1027	Total burden related to hepatitis C	108	High body-mass index	3	Rate	2001	1.32041005727	2.36634316339	0.5029420203
1	Deaths	44636	Low-middle SDI	1	Male	31	85-89 years	1027	Total burden related to hepatitis C	108	High body-mass index	1	Number	2002	16.33437017321165	32.70480805785427	5.718548248630535
1	Deaths	44636	Low-middle SDI	2	Female	31	85-89 years	1027	Total burden related to hepatitis C	108	High body-mass index	1	Number	2002	19.57272575493544	36.659790753781806	6.9815873689843
1	Deaths	44636	Low-middle SDI	3	Both	31	85-89 years	1027	Total burden related to hepatitis C	108	High body-mass index	1	Number	2002	35.90709592814707	63.65455733147206	13.570484742000064
1	Deaths	44636	Low-middle SDI	1	Male	31	85-89 years	1027	Total burden related to hepatitis C	108	High body-mass index	3	Rate	2002	1.40486091021	2.81282387563	0.49183193551
1	Deaths	44636	Low-middle SDI	2	Female	31	85-89 years	1027	Total burden related to hepatitis C	108	High body-mass index	3	Rate	2002	1.47782507836	2.76797206591	0.5271399104
1	Deaths	44636	Low-middle SDI	3	Both	31	85-89 years	1027	Total burden related to hepatitis C	108	High body-mass index	3	Rate	2002	1.4437152171299998	2.55935632454	0.5456279551300001
1	Deaths	44636	Low-middle SDI	1	Male	31	85-89 years	1027	Total burden related to hepatitis C	108	High body-mass index	1	Number	2003	17.332271919274095	34.21961878847344	6.053669145869085
1	Deaths	44636	Low-middle SDI	2	Female	31	85-89 years	1027	Total burden related to hepatitis C	108	High body-mass index	1	Number	2003	20.61936891285926	37.19772927303962	7.3155077090982035
1	Deaths	44636	Low-middle SDI	3	Both	31	85-89 years	1027	Total burden related to hepatitis C	108	High body-mass index	1	Number	2003	37.95164083213338	66.39950404626137	14.168490636595052
1	Deaths	44636	Low-middle SDI	1	Male	31	85-89 years	1027	Total burden related to hepatitis C	108	High body-mass index	3	Rate	2003	1.4436527967	2.85024655718	0.50422682228
1	Deaths	44636	Low-middle SDI	2	Female	31	85-89 years	1027	Total burden related to hepatitis C	108	High body-mass index	3	Rate	2003	1.48874753949	2.68572855764	0.52818998234
1	Deaths	44636	Low-middle SDI	3	Both	31	85-89 years	1027	Total burden related to hepatitis C	108	High body-mass index	3	Rate	2003	1.46780846498	2.56805112961	0.54797711078
1	Deaths	44636	Low-middle SDI	1	Male	31	85-89 years	1027	Total burden related to hepatitis C	108	High body-mass index	1	Number	2004	17.54275436584691	34.01482782986598	6.128754124961942
1	Deaths	44636	Low-middle SDI	2	Female	31	85-89 years	1027	Total burden related to hepatitis C	108	High body-mass index	1	Number	2004	20.17096384800731	37.34155457908318	7.151664181028888
1	Deaths	44636	Low-middle SDI	3	Both	31	85-89 years	1027	Total burden related to hepatitis C	108	High body-mass index	1	Number	2004	37.71371821385426	66.09915067608073	13.70021747468513
1	Deaths	44636	Low-middle SDI	1	Male	31	85-89 years	1027	Total burden related to hepatitis C	108	High body-mass index	3	Rate	2004	1.4183266133299999	2.75008898561	0.49550799724000005
1	Deaths	44636	Low-middle SDI	2	Female	31	85-89 years	1027	Total burden related to hepatitis C	108	High body-mass index	3	Rate	2004	1.3938015086700002	2.5802790338	0.49417570723000004
1	Deaths	44636	Low-middle SDI	3	Both	31	85-89 years	1027	Total burden related to hepatitis C	108	High body-mass index	3	Rate	2004	1.40510314305	2.46266156631	0.51043014441
1	Deaths	44636	Low-middle SDI	1	Male	31	85-89 years	1027	Total burden related to hepatitis C	108	High body-mass index	1	Number	2005	17.408385650594543	32.51542195042279	6.008184227743726
1	Deaths	44636	Low-middle SDI	2	Female	31	85-89 years	1027	Total burden related to hepatitis C	108	High body-mass index	1	Number	2005	20.497153420253756	37.90960110097112	7.160960977685809
1	Deaths	44636	Low-middle SDI	3	Both	31	85-89 years	1027	Total burden related to hepatitis C	108	High body-mass index	1	Number	2005	37.90553907084822	66.90804065508956	13.85628980290938
1	Deaths	44636	Low-middle SDI	1	Male	31	85-89 years	1027	Total burden related to hepatitis C	108	High body-mass index	3	Rate	2005	1.36525282997	2.5500223126	0.47119191202000005
1	Deaths	44636	Low-middle SDI	2	Female	31	85-89 years	1027	Total burden related to hepatitis C	108	High body-mass index	3	Rate	2005	1.35798250031	2.51159630967	0.47442976562
1	Deaths	44636	Low-middle SDI	3	Both	31	85-89 years	1027	Total burden related to hepatitis C	108	High body-mass index	3	Rate	2005	1.3613118119799998	2.40288644596	0.49762465965
1	Deaths	44636	Low-middle SDI	1	Male	31	85-89 years	1027	Total burden related to hepatitis C	108	High body-mass index	1	Number	2006	16.88422702039383	31.0869399481762	5.798569546528452
1	Deaths	44636	Low-middle SDI	2	Female	31	85-89 years	1027	Total burden related to hepatitis C	108	High body-mass index	1	Number	2006	21.738336874601764	39.710046655089	7.720220011861381
1	Deaths	44636	Low-middle SDI	3	Both	31	85-89 years	1027	Total burden related to hepatitis C	108	High body-mass index	1	Number	2006	38.62256389499563	67.35436185623885	14.15801786594108
1	Deaths	44636	Low-middle SDI	1	Male	31	85-89 years	1027	Total burden related to hepatitis C	108	High body-mass index	3	Rate	2006	1.28532346088	2.3665148066299997	0.44142011765
1	Deaths	44636	Low-middle SDI	2	Female	31	85-89 years	1027	Total burden related to hepatitis C	108	High body-mass index	3	Rate	2006	1.38728137729	2.5341868853	0.49268338755
1	Deaths	44636	Low-middle SDI	3	Both	31	85-89 years	1027	Total burden related to hepatitis C	108	High body-mass index	3	Rate	2006	1.34078617694	2.33821342309	0.49149700933999996
1	Deaths	44636	Low-middle SDI	1	Male	31	85-89 years	1027	Total burden related to hepatitis C	108	High body-mass index	1	Number	2007	14.933362148524523	28.35510503967623	5.1629938140057625
1	Deaths	44636	Low-middle SDI	2	Female	31	85-89 years	1027	Total burden related to hepatitis C	108	High body-mass index	1	Number	2007	22.953283988566568	41.636648835251336	8.26391937961096
1	Deaths	44636	Low-middle SDI	3	Both	31	85-89 years	1027	Total burden related to hepatitis C	108	High body-mass index	1	Number	2007	37.88664613709107	66.85500777289536	13.955096852340509
1	Deaths	44636	Low-middle SDI	1	Male	31	85-89 years	1027	Total burden related to hepatitis C	108	High body-mass index	3	Rate	2007	1.10876634174	2.10529857723	0.38333991412
1	Deaths	44636	Low-middle SDI	2	Female	31	85-89 years	1027	Total burden related to hepatitis C	108	High body-mass index	3	Rate	2007	1.41857070383	2.5732496610399997	0.51073101072
1	Deaths	44636	Low-middle SDI	3	Both	31	85-89 years	1027	Total burden related to hepatitis C	108	High body-mass index	3	Rate	2007	1.2778380883	2.25488091548	0.47067650748
1	Deaths	44636	Low-middle SDI	1	Male	31	85-89 years	1027	Total burden related to hepatitis C	108	High body-mass index	1	Number	2008	15.038551998134125	28.251642226898653	5.325825053790922
1	Deaths	44636	Low-middle SDI	2	Female	31	85-89 years	1027	Total burden related to hepatitis C	108	High body-mass index	1	Number	2008	24.598836833355623	44.41740533329869	9.051557492636068
1	Deaths	44636	Low-middle SDI	3	Both	31	85-89 years	1027	Total burden related to hepatitis C	108	High body-mass index	1	Number	2008	39.63738883148973	70.49237581264137	14.88176198322572
1	Deaths	44636	Low-middle SDI	1	Male	31	85-89 years	1027	Total burden related to hepatitis C	108	High body-mass index	3	Rate	2008	1.09107447557	2.04970835825	0.38639835659
1	Deaths	44636	Low-middle SDI	2	Female	31	85-89 years	1027	Total burden related to hepatitis C	108	High body-mass index	3	Rate	2008	1.47406661783	2.66167928573	0.54240770934
1	Deaths	44636	Low-middle SDI	3	Both	31	85-89 years	1027	Total burden related to hepatitis C	108	High body-mass index	3	Rate	2008	1.30082390993	2.31342605122	0.48839119781999996
1	Deaths	44636	Low-middle SDI	1	Male	31	85-89 years	1027	Total burden related to hepatitis C	108	High body-mass index	1	Number	2009	16.16914228025691	29.35237066557817	5.912906541710708
1	Deaths	44636	Low-middle SDI	2	Female	31	85-89 years	1027	Total burden related to hepatitis C	108	High body-mass index	1	Number	2009	26.486204187397423	47.93504291609499	10.129599740588423
1	Deaths	44636	Low-middle SDI	3	Both	31	85-89 years	1027	Total burden related to hepatitis C	108	High body-mass index	1	Number	2009	42.65534646765435	73.33912889174577	16.34710669028248
1	Deaths	44636	Low-middle SDI	1	Male	31	85-89 years	1027	Total burden related to hepatitis C	108	High body-mass index	3	Rate	2009	1.14228404414	2.07362543342	0.41772276352
1	Deaths	44636	Low-middle SDI	2	Female	31	85-89 years	1027	Total burden related to hepatitis C	108	High body-mass index	3	Rate	2009	1.5323152126900002	2.77320203988	0.58603111534
1	Deaths	44636	Low-middle SDI	3	Both	31	85-89 years	1027	Total burden related to hepatitis C	108	High body-mass index	3	Rate	2009	1.35671417605	2.33265567077	0.5199430603799999
1	Deaths	44636	Low-middle SDI	1	Male	31	85-89 years	1027	Total burden related to hepatitis C	108	High body-mass index	1	Number	2010	17.960844703771098	32.225491945742974	6.734087743414495
1	Deaths	44636	Low-middle SDI	2	Female	31	85-89 years	1027	Total burden related to hepatitis C	108	High body-mass index	1	Number	2010	28.37829945622433	49.23290768587195	11.116720337051042
1	Deaths	44636	Low-middle SDI	3	Both	31	85-89 years	1027	Total burden related to hepatitis C	108	High body-mass index	1	Number	2010	46.33914415999548	78.21507753813009	17.978197599369025
1	Deaths	44636	Low-middle SDI	1	Male	31	85-89 years	1027	Total burden related to hepatitis C	108	High body-mass index	3	Rate	2010	1.22523106122	2.19831941906	0.45937780813
1	Deaths	44636	Low-middle SDI	2	Female	31	85-89 years	1027	Total burden related to hepatitis C	108	High body-mass index	3	Rate	2010	1.57199191774	2.7272153177600003	0.61580132906
1	Deaths	44636	Low-middle SDI	3	Both	31	85-89 years	1027	Total burden related to hepatitis C	108	High body-mass index	3	Rate	2010	1.41659689523	2.3910505472100003	0.54959709254
1	Deaths	44636	Low-middle SDI	1	Male	31	85-89 years	1027	Total burden related to hepatitis C	108	High body-mass index	1	Number	2011	21.365015952455497	37.7138473437969	8.051735841137727
1	Deaths	44636	Low-middle SDI	2	Female	31	85-89 years	1027	Total burden related to hepatitis C	108	High body-mass index	1	Number	2011	30.058224619503207	50.53808897696138	11.935658151534849
1	Deaths	44636	Low-middle SDI	3	Both	31	85-89 years	1027	Total burden related to hepatitis C	108	High body-mass index	1	Number	2011	51.42324057195868	84.89803752606512	20.010811713399715
1	Deaths	44636	Low-middle SDI	1	Male	31	85-89 years	1027	Total burden related to hepatitis C	108	High body-mass index	3	Rate	2011	1.39461004705	2.4617866205	0.52558030966
1	Deaths	44636	Low-middle SDI	2	Female	31	85-89 years	1027	Total burden related to hepatitis C	108	High body-mass index	3	Rate	2011	1.58477892833	2.66455186568	0.62929130958
1	Deaths	44636	Low-middle SDI	3	Both	31	85-89 years	1027	Total burden related to hepatitis C	108	High body-mass index	3	Rate	2011	1.4998087879	2.47613377416	0.5836347715
1	Deaths	44636	Low-middle SDI	1	Male	31	85-89 years	1027	Total burden related to hepatitis C	108	High body-mass index	1	Number	2012	21.964585031156076	38.61896965262609	8.492814965556603
1	Deaths	44636	Low-middle SDI	2	Female	31	85-89 years	1027	Total burden related to hepatitis C	108	High body-mass index	1	Number	2012	31.421900768704784	52.28465705740932	12.754686559194145
1	Deaths	44636	Low-middle SDI	3	Both	31	85-89 years	1027	Total burden related to hepatitis C	108	High body-mass index	1	Number	2012	53.38648579986083	87.06810843379104	21.204228243741
1	Deaths	44636	Low-middle SDI	1	Male	31	85-89 years	1027	Total burden related to hepatitis C	108	High body-mass index	3	Rate	2012	1.35992299132	2.39106837927	0.52582711289
1	Deaths	44636	Low-middle SDI	2	Female	31	85-89 years	1027	Total burden related to hepatitis C	108	High body-mass index	3	Rate	2012	1.57399738869	2.61906223569	0.63891244153
1	Deaths	44636	Low-middle SDI	3	Both	31	85-89 years	1027	Total burden related to hepatitis C	108	High body-mass index	3	Rate	2012	1.47825765415	2.41089286542	0.58713946483
1	Deaths	44636	Low-middle SDI	1	Male	31	85-89 years	1027	Total burden related to hepatitis C	108	High body-mass index	1	Number	2013	22.12110840939242	39.03736647052048	8.663383189330844
1	Deaths	44636	Low-middle SDI	2	Female	31	85-89 years	1027	Total burden related to hepatitis C	108	High body-mass index	1	Number	2013	32.49546136067037	53.338772231685056	12.99111929531243
1	Deaths	44636	Low-middle SDI	3	Both	31	85-89 years	1027	Total burden related to hepatitis C	108	High body-mass index	1	Number	2013	54.616569770062775	89.50486549071137	21.512608921402684
1	Deaths	44636	Low-middle SDI	1	Male	31	85-89 years	1027	Total burden related to hepatitis C	108	High body-mass index	3	Rate	2013	1.3060774477	2.3048494235	0.51150463146
1	Deaths	44636	Low-middle SDI	2	Female	31	85-89 years	1027	Total burden related to hepatitis C	108	High body-mass index	3	Rate	2013	1.55375620136	2.5503699488300002	0.62116465877
1	Deaths	44636	Low-middle SDI	3	Both	31	85-89 years	1027	Total burden related to hepatitis C	108	High body-mass index	3	Rate	2013	1.44292879091	2.36465138487	0.5683469853800001
1	Deaths	44636	Low-middle SDI	1	Male	31	85-89 years	1027	Total burden related to hepatitis C	108	High body-mass index	1	Number	2014	24.254234248287727	43.24633839423977	9.661193341747872
1	Deaths	44636	Low-middle SDI	2	Female	31	85-89 years	1027	Total burden related to hepatitis C	108	High body-mass index	1	Number	2014	34.50589116079696	56.07018588188101	13.586986394360856
1	Deaths	44636	Low-middle SDI	3	Both	31	85-89 years	1027	Total burden related to hepatitis C	108	High body-mass index	1	Number	2014	58.76012540908464	97.09790916327808	23.675569771064225
1	Deaths	44636	Low-middle SDI	1	Male	31	85-89 years	1027	Total burden related to hepatitis C	108	High body-mass index	3	Rate	2014	1.3881544340099998	2.4751388059600004	0.55294379686
1	Deaths	44636	Low-middle SDI	2	Female	31	85-89 years	1027	Total burden related to hepatitis C	108	High body-mass index	3	Rate	2014	1.5865472552100002	2.5780525156	0.62471639611
1	Deaths	44636	Low-middle SDI	3	Both	31	85-89 years	1027	Total burden related to hepatitis C	108	High body-mass index	3	Rate	2014	1.49816738479	2.4756400641900003	0.60364007395
1	Deaths	44636	Low-middle SDI	1	Male	31	85-89 years	1027	Total burden related to hepatitis C	108	High body-mass index	1	Number	2015	27.721900395706967	49.98192812965809	10.986913908272928
1	Deaths	44636	Low-middle SDI	2	Female	31	85-89 years	1027	Total burden related to hepatitis C	108	High body-mass index	1	Number	2015	35.79018955415687	59.02246364505308	13.997598877115289
1	Deaths	44636	Low-middle SDI	3	Both	31	85-89 years	1027	Total burden related to hepatitis C	108	High body-mass index	1	Number	2015	63.51208994986385	106.61642711011504	26.135708453494928
1	Deaths	44636	Low-middle SDI	1	Male	31	85-89 years	1027	Total burden related to hepatitis C	108	High body-mass index	3	Rate	2015	1.5492926465299999	2.79333785221	0.61402518165
1	Deaths	44636	Low-middle SDI	2	Female	31	85-89 years	1027	Total burden related to hepatitis C	108	High body-mass index	3	Rate	2015	1.5888337435199997	2.62018399548	0.62139535167
1	Deaths	44636	Low-middle SDI	3	Both	31	85-89 years	1027	Total burden related to hepatitis C	108	High body-mass index	3	Rate	2015	1.5713292701500001	2.6377578305	0.64661395525
1	Deaths	44636	Low-middle SDI	1	Male	31	85-89 years	1027	Total burden related to hepatitis C	108	High body-mass index	1	Number	2016	29.321954872542253	53.86737592966743	11.826449075817749
1	Deaths	44636	Low-middle SDI	2	Female	31	85-89 years	1027	Total burden related to hepatitis C	108	High body-mass index	1	Number	2016	36.63786938555031	61.34785369952965	14.490097613161712
1	Deaths	44636	Low-middle SDI	3	Both	31	85-89 years	1027	Total burden related to hepatitis C	108	High body-mass index	1	Number	2016	65.95982425809261	111.30794403240266	27.06837410449864
1	Deaths	44636	Low-middle SDI	1	Male	31	85-89 years	1027	Total burden related to hepatitis C	108	High body-mass index	3	Rate	2016	1.5839148372099998	2.90981062987	0.6388417226700001
1	Deaths	44636	Low-middle SDI	2	Female	31	85-89 years	1027	Total burden related to hepatitis C	108	High body-mass index	3	Rate	2016	1.5646491569499998	2.61990855859	0.61881106611
1	Deaths	44636	Low-middle SDI	3	Both	31	85-89 years	1027	Total burden related to hepatitis C	108	High body-mass index	3	Rate	2016	1.57315539587	2.65471739392	0.64558629831
1	Deaths	44636	Low-middle SDI	1	Male	31	85-89 years	1027	Total burden related to hepatitis C	108	High body-mass index	1	Number	2017	30.13032203181288	54.65629709622341	12.182241324738085
1	Deaths	44636	Low-middle SDI	2	Female	31	85-89 years	1027	Total burden related to hepatitis C	108	High body-mass index	1	Number	2017	37.96751495130155	64.98845162457944	15.334240446710576
1	Deaths	44636	Low-middle SDI	3	Both	31	85-89 years	1027	Total burden related to hepatitis C	108	High body-mass index	1	Number	2017	68.09783698311448	112.13051040265184	28.473173810445928
1	Deaths	44636	Low-middle SDI	1	Male	31	85-89 years	1027	Total burden related to hepatitis C	108	High body-mass index	3	Rate	2017	1.5655615324399998	2.83992305656	0.63298521592
1	Deaths	44636	Low-middle SDI	2	Female	31	85-89 years	1027	Total burden related to hepatitis C	108	High body-mass index	3	Rate	2017	1.558544211	2.66773780668	0.6294615728399999
1	Deaths	44636	Low-middle SDI	3	Both	31	85-89 years	1027	Total burden related to hepatitis C	108	High body-mass index	3	Rate	2017	1.56164129489	2.5714125913499997	0.65295589389
1	Deaths	44636	Low-middle SDI	1	Male	31	85-89 years	1027	Total burden related to hepatitis C	108	High body-mass index	1	Number	2018	31.906522064379423	58.0383745622926	12.892107083883136
1	Deaths	44636	Low-middle SDI	2	Female	31	85-89 years	1027	Total burden related to hepatitis C	108	High body-mass index	1	Number	2018	39.997890887556586	69.49715847221474	16.666425069958606
1	Deaths	44636	Low-middle SDI	3	Both	31	85-89 years	1027	Total burden related to hepatitis C	108	High body-mass index	1	Number	2018	71.90441295193608	117.12936872154516	30.54384984821133
1	Deaths	44636	Low-middle SDI	1	Male	31	85-89 years	1027	Total burden related to hepatitis C	108	High body-mass index	3	Rate	2018	1.5964598295699999	2.90398099095	0.64506344616
1	Deaths	44636	Low-middle SDI	2	Female	31	85-89 years	1027	Total burden related to hepatitis C	108	High body-mass index	3	Rate	2018	1.57473033582	2.7361263624500003	0.65616272671
1	Deaths	44636	Low-middle SDI	3	Both	31	85-89 years	1027	Total burden related to hepatitis C	108	High body-mass index	3	Rate	2018	1.5842990303800002	2.5807587834500003	0.67298500484
1	Deaths	44636	Low-middle SDI	1	Male	31	85-89 years	1027	Total burden related to hepatitis C	108	High body-mass index	1	Number	2019	33.57795418448464	60.526313848556775	13.576668059844264
1	Deaths	44636	Low-middle SDI	2	Female	31	85-89 years	1027	Total burden related to hepatitis C	108	High body-mass index	1	Number	2019	42.30287414771968	73.66201250082932	17.58664545590762
1	Deaths	44636	Low-middle SDI	3	Both	31	85-89 years	1027	Total burden related to hepatitis C	108	High body-mass index	1	Number	2019	75.8808283322044	125.45670141492838	31.871356018457355
1	Deaths	44636	Low-middle SDI	1	Male	31	85-89 years	1027	Total burden related to hepatitis C	108	High body-mass index	3	Rate	2019	1.61950045456	2.91924851205	0.65481714501
1	Deaths	44636	Low-middle SDI	2	Female	31	85-89 years	1027	Total burden related to hepatitis C	108	High body-mass index	3	Rate	2019	1.59141841573	2.77113755496	0.66160307103
1	Deaths	44636	Low-middle SDI	3	Both	31	85-89 years	1027	Total burden related to hepatitis C	108	High body-mass index	3	Rate	2019	1.60372391777	2.65149863445	0.67359380573
1	Deaths	44636	Low-middle SDI	1	Male	31	85-89 years	1027	Total burden related to hepatitis C	108	High body-mass index	1	Number	2020	36.38942611561768	63.63937150015361	14.549354958226296
1	Deaths	44636	Low-middle SDI	2	Female	31	85-89 years	1027	Total burden related to hepatitis C	108	High body-mass index	1	Number	2020	44.447232672364	75.58639725084642	17.884641709871694
1	Deaths	44636	Low-middle SDI	3	Both	31	85-89 years	1027	Total burden related to hepatitis C	108	High body-mass index	1	Number	2020	80.83665878798163	135.2579730898952	33.36898416238867
1	Deaths	44636	Low-middle SDI	1	Male	31	85-89 years	1027	Total burden related to hepatitis C	108	High body-mass index	3	Rate	2020	1.71569746654	3.00048448436	0.6859765076300001
1	Deaths	44636	Low-middle SDI	2	Female	31	85-89 years	1027	Total burden related to hepatitis C	108	High body-mass index	3	Rate	2020	1.6033978366800001	2.72671792028	0.64517393105
1	Deaths	44636	Low-middle SDI	3	Both	31	85-89 years	1027	Total burden related to hepatitis C	108	High body-mass index	3	Rate	2020	1.6520760352900001	2.76429604184	0.68196904577
1	Deaths	44636	Low-middle SDI	1	Male	31	85-89 years	1027	Total burden related to hepatitis C	108	High body-mass index	1	Number	2021	39.65853431884428	71.87561263360043	15.627540454490571
1	Deaths	44636	Low-middle SDI	2	Female	31	85-89 years	1027	Total burden related to hepatitis C	108	High body-mass index	1	Number	2021	46.59428527284084	80.39462710569305	18.5573794936058
1	Deaths	44636	Low-middle SDI	3	Both	31	85-89 years	1027	Total burden related to hepatitis C	108	High body-mass index	1	Number	2021	86.25281959168507	147.80623396160664	35.20863479587065
1	Deaths	44636	Low-middle SDI	1	Male	31	85-89 years	1027	Total burden related to hepatitis C	108	High body-mass index	3	Rate	2021	1.8633160966800002	3.37700291449	0.73424417167
1	Deaths	44636	Low-middle SDI	2	Female	31	85-89 years	1027	Total burden related to hepatitis C	108	High body-mass index	3	Rate	2021	1.62425006537	2.80251059904	0.64689960752
1	Deaths	44636	Low-middle SDI	3	Both	31	85-89 years	1027	Total burden related to hepatitis C	108	High body-mass index	3	Rate	2021	1.72607505417	2.95787029919	0.70458851664
1	Deaths	44636	Low-middle SDI	1	Male	32	90-94 years	1027	Total burden related to hepatitis C	108	High body-mass index	1	Number	1990	1.495329970000554	3.0782591986754237	0.5417092166213183
1	Deaths	44636	Low-middle SDI	2	Female	32	90-94 years	1027	Total burden related to hepatitis C	108	High body-mass index	1	Number	1990	3.078758334004151	7.232345202005078	0.9942241905216932
1	Deaths	44636	Low-middle SDI	3	Both	32	90-94 years	1027	Total burden related to hepatitis C	108	High body-mass index	1	Number	1990	4.574088304004706	9.480241243853476	1.5952317211920946
1	Deaths	44636	Low-middle SDI	1	Male	32	90-94 years	1027	Total burden related to hepatitis C	108	High body-mass index	3	Rate	1990	0.7399427279899999	1.52323270089	0.26805708677
1	Deaths	44636	Low-middle SDI	2	Female	32	90-94 years	1027	Total burden related to hepatitis C	108	High body-mass index	3	Rate	1990	1.28616381436	3.02134161978	0.41534119878000003
1	Deaths	44636	Low-middle SDI	3	Both	32	90-94 years	1027	Total burden related to hepatitis C	108	High body-mass index	3	Rate	1990	1.03612148884	2.1474621868500003	0.36135154290000004
1	Deaths	44636	Low-middle SDI	1	Male	32	90-94 years	1027	Total burden related to hepatitis C	108	High body-mass index	1	Number	1991	1.61331672288496	3.2812697701778943	0.5763937425355987
1	Deaths	44636	Low-middle SDI	2	Female	32	90-94 years	1027	Total burden related to hepatitis C	108	High body-mass index	1	Number	1991	3.294114591114447	7.557176553209388	1.0824879470914182
1	Deaths	44636	Low-middle SDI	3	Both	32	90-94 years	1027	Total burden related to hepatitis C	108	High body-mass index	1	Number	1991	4.907431313999409	9.909554328922052	1.718352141399108
1	Deaths	44636	Low-middle SDI	1	Male	32	90-94 years	1027	Total burden related to hepatitis C	108	High body-mass index	3	Rate	1991	0.74448889985	1.51419054093	0.26598543062
1	Deaths	44636	Low-middle SDI	2	Female	32	90-94 years	1027	Total burden related to hepatitis C	108	High body-mass index	3	Rate	1991	1.28327561084	2.94402033971	0.4217006856
1	Deaths	44636	Low-middle SDI	3	Both	32	90-94 years	1027	Total burden related to hepatitis C	108	High body-mass index	3	Rate	1991	1.03664172774	2.0932860519800003	0.36298328367
1	Deaths	44636	Low-middle SDI	1	Male	32	90-94 years	1027	Total burden related to hepatitis C	108	High body-mass index	1	Number	1992	1.781196506595457	3.5413272424704	0.6281362749855735
1	Deaths	44636	Low-middle SDI	2	Female	32	90-94 years	1027	Total burden related to hepatitis C	108	High body-mass index	1	Number	1992	3.542355559387824	7.900155720682118	1.1732286131808365
1	Deaths	44636	Low-middle SDI	3	Both	32	90-94 years	1027	Total burden related to hepatitis C	108	High body-mass index	1	Number	1992	5.323552065983278	10.550714883643671	1.8846500819874223
1	Deaths	44636	Low-middle SDI	1	Male	32	90-94 years	1027	Total burden related to hepatitis C	108	High body-mass index	3	Rate	1992	0.76754195925	1.5260063895099998	0.27067252007000003
1	Deaths	44636	Low-middle SDI	2	Female	32	90-94 years	1027	Total burden related to hepatitis C	108	High body-mass index	3	Rate	1992	1.29929034748	2.89767526139	0.43032512883999996
1	Deaths	44636	Low-middle SDI	3	Both	32	90-94 years	1027	Total burden related to hepatitis C	108	High body-mass index	3	Rate	1992	1.05478958517	2.09048094908	0.37341783334
1	Deaths	44636	Low-middle SDI	1	Male	32	90-94 years	1027	Total burden related to hepatitis C	108	High body-mass index	1	Number	1993	2.036971517422204	3.9624928335339513	0.7038557540400572
1	Deaths	44636	Low-middle SDI	2	Female	32	90-94 years	1027	Total burden related to hepatitis C	108	High body-mass index	1	Number	1993	3.7657029547218586	8.345930502393458	1.2573781030343056
1	Deaths	44636	Low-middle SDI	3	Both	32	90-94 years	1027	Total burden related to hepatitis C	108	High body-mass index	1	Number	1993	5.802674472144061	11.54095249486539	2.0536001526432246
1	Deaths	44636	Low-middle SDI	1	Male	32	90-94 years	1027	Total burden related to hepatitis C	108	High body-mass index	3	Rate	1993	0.8156887892900001	1.58674824577	0.28185335088999997
1	Deaths	44636	Low-middle SDI	2	Female	32	90-94 years	1027	Total burden related to hepatitis C	108	High body-mass index	3	Rate	1993	1.29995805507	2.88109808822	0.43405940749000005
1	Deaths	44636	Low-middle SDI	3	Both	32	90-94 years	1027	Total burden related to hepatitis C	108	High body-mass index	3	Rate	1993	1.07575884061	2.1395792121399997	0.38071729336000004
1	Deaths	44636	Low-middle SDI	1	Male	32	90-94 years	1027	Total burden related to hepatitis C	108	High body-mass index	1	Number	1994	2.3619722168773984	4.63095059182319	0.8150867840605519
1	Deaths	44636	Low-middle SDI	2	Female	32	90-94 years	1027	Total burden related to hepatitis C	108	High body-mass index	1	Number	1994	3.97839590472265	8.738156039202154	1.3289985330641447
1	Deaths	44636	Low-middle SDI	3	Both	32	90-94 years	1027	Total burden related to hepatitis C	108	High body-mass index	1	Number	1994	6.340368121600046	12.575373805254277	2.243533050694896
1	Deaths	44636	Low-middle SDI	1	Male	32	90-94 years	1027	Total burden related to hepatitis C	108	High body-mass index	3	Rate	1994	0.87959017555	1.72454977029	0.30353546175
1	Deaths	44636	Low-middle SDI	2	Female	32	90-94 years	1027	Total burden related to hepatitis C	108	High body-mass index	3	Rate	1994	1.29049317927	2.83444157848	0.43109423577999995
1	Deaths	44636	Low-middle SDI	3	Both	32	90-94 years	1027	Total burden related to hepatitis C	108	High body-mass index	3	Rate	1994	1.09920131622	2.18013641694	0.3889513093
1	Deaths	44636	Low-middle SDI	1	Male	32	90-94 years	1027	Total burden related to hepatitis C	108	High body-mass index	1	Number	1995	2.5726915819857465	4.984008488127771	0.8666219172295242
1	Deaths	44636	Low-middle SDI	2	Female	32	90-94 years	1027	Total burden related to hepatitis C	108	High body-mass index	1	Number	1995	4.081373955887743	8.96383766502938	1.3716603209622824
1	Deaths	44636	Low-middle SDI	3	Both	32	90-94 years	1027	Total burden related to hepatitis C	108	High body-mass index	1	Number	1995	6.654065537873489	13.168244462270152	2.2980196128789308
1	Deaths	44636	Low-middle SDI	1	Male	32	90-94 years	1027	Total burden related to hepatitis C	108	High body-mass index	3	Rate	1995	0.8959044129699999	1.73561231749	0.30178914778
1	Deaths	44636	Low-middle SDI	2	Female	32	90-94 years	1027	Total burden related to hepatitis C	108	High body-mass index	3	Rate	1995	1.2586377548	2.7643202105499998	0.42300055946
1	Deaths	44636	Low-middle SDI	3	Both	32	90-94 years	1027	Total burden related to hepatitis C	108	High body-mass index	3	Rate	1995	1.08827823873	2.15367789948	0.37584311766
1	Deaths	44636	Low-middle SDI	1	Male	32	90-94 years	1027	Total burden related to hepatitis C	108	High body-mass index	1	Number	1996	2.697112629995676	5.062196321793044	0.9209646163378712
1	Deaths	44636	Low-middle SDI	2	Female	32	90-94 years	1027	Total burden related to hepatitis C	108	High body-mass index	1	Number	1996	4.205769803893786	9.388583459101904	1.3907923694018771
1	Deaths	44636	Low-middle SDI	3	Both	32	90-94 years	1027	Total burden related to hepatitis C	108	High body-mass index	1	Number	1996	6.902882433889457	13.758207774432798	2.4584567860275386
1	Deaths	44636	Low-middle SDI	1	Male	32	90-94 years	1027	Total burden related to hepatitis C	108	High body-mass index	3	Rate	1996	0.88485227567	1.6607745206499998	0.30214445905
1	Deaths	44636	Low-middle SDI	2	Female	32	90-94 years	1027	Total burden related to hepatitis C	108	High body-mass index	3	Rate	1996	1.24235581132	2.77332373486	0.41083061200000004
1	Deaths	44636	Low-middle SDI	3	Both	32	90-94 years	1027	Total burden related to hepatitis C	108	High body-mass index	3	Rate	1996	1.07297379767	2.13855539134	0.38213887305
1	Deaths	44636	Low-middle SDI	1	Male	32	90-94 years	1027	Total burden related to hepatitis C	108	High body-mass index	1	Number	1997	2.9549613104345687	5.480815248450656	1.0219981269646334
1	Deaths	44636	Low-middle SDI	2	Female	32	90-94 years	1027	Total burden related to hepatitis C	108	High body-mass index	1	Number	1997	4.361959590061583	9.420458969700572	1.4688405934522584
1	Deaths	44636	Low-middle SDI	3	Both	32	90-94 years	1027	Total burden related to hepatitis C	108	High body-mass index	1	Number	1997	7.316920900496151	14.31182927403493	2.6040881416495254
1	Deaths	44636	Low-middle SDI	1	Male	32	90-94 years	1027	Total burden related to hepatitis C	108	High body-mass index	3	Rate	1997	0.9177094688599999	1.70215292932	0.31739750871
1	Deaths	44636	Low-middle SDI	2	Female	32	90-94 years	1027	Total burden related to hepatitis C	108	High body-mass index	3	Rate	1997	1.2182892942799999	2.63112119061	0.41024515085
1	Deaths	44636	Low-middle SDI	3	Both	32	90-94 years	1027	Total burden related to hepatitis C	108	High body-mass index	3	Rate	1997	1.07596582215	2.10457914753	0.38293564689
1	Deaths	44636	Low-middle SDI	1	Male	32	90-94 years	1027	Total burden related to hepatitis C	108	High body-mass index	1	Number	1998	3.2750977433688653	5.973644184008594	1.114471243122474
1	Deaths	44636	Low-middle SDI	2	Female	32	90-94 years	1027	Total burden related to hepatitis C	108	High body-mass index	1	Number	1998	4.524343767024035	9.56899599522037	1.5367330156417291
1	Deaths	44636	Low-middle SDI	3	Both	32	90-94 years	1027	Total burden related to hepatitis C	108	High body-mass index	1	Number	1998	7.799441510392902	14.985123257173496	2.8161142832555184
1	Deaths	44636	Low-middle SDI	1	Male	32	90-94 years	1027	Total burden related to hepatitis C	108	High body-mass index	3	Rate	1998	0.9748721139000001	1.77812681932	0.33173572876
1	Deaths	44636	Low-middle SDI	2	Female	32	90-94 years	1027	Total burden related to hepatitis C	108	High body-mass index	3	Rate	1998	1.19159825068	2.52023265158	0.40473679002
1	Deaths	44636	Low-middle SDI	3	Both	32	90-94 years	1027	Total burden related to hepatitis C	108	High body-mass index	3	Rate	1998	1.08985767533	2.09395141637	0.39351070998
1	Deaths	44636	Low-middle SDI	1	Male	32	90-94 years	1027	Total burden related to hepatitis C	108	High body-mass index	1	Number	1999	3.464257037880476	6.464567244505071	1.1677642870968548
1	Deaths	44636	Low-middle SDI	2	Female	32	90-94 years	1027	Total burden related to hepatitis C	108	High body-mass index	1	Number	1999	4.743929167421632	9.7427121067949	1.6358397358533927
1	Deaths	44636	Low-middle SDI	3	Both	32	90-94 years	1027	Total burden related to hepatitis C	108	High body-mass index	1	Number	1999	8.208186205302116	15.631657759028617	3.009359073900307
1	Deaths	44636	Low-middle SDI	1	Male	32	90-94 years	1027	Total burden related to hepatitis C	108	High body-mass index	3	Rate	1999	0.98937916382	1.8462568062699998	0.3335092175
1	Deaths	44636	Low-middle SDI	2	Female	32	90-94 years	1027	Total burden related to hepatitis C	108	High body-mass index	3	Rate	1999	1.17967724777	2.42272921841	0.40678577805000005
1	Deaths	44636	Low-middle SDI	3	Both	32	90-94 years	1027	Total burden related to hepatitis C	108	High body-mass index	3	Rate	1999	1.0911043505	2.07789752325	0.40003049340999997
1	Deaths	44636	Low-middle SDI	1	Male	32	90-94 years	1027	Total burden related to hepatitis C	108	High body-mass index	1	Number	2000	3.5193088931295096	6.5887286721104985	1.1889232064550344
1	Deaths	44636	Low-middle SDI	2	Female	32	90-94 years	1027	Total burden related to hepatitis C	108	High body-mass index	1	Number	2000	5.056390569623166	10.014967025200049	1.77408628388425
1	Deaths	44636	Low-middle SDI	3	Both	32	90-94 years	1027	Total burden related to hepatitis C	108	High body-mass index	1	Number	2000	8.575699462752677	16.19525728960094	3.1831898684541886
1	Deaths	44636	Low-middle SDI	1	Male	32	90-94 years	1027	Total burden related to hepatitis C	108	High body-mass index	3	Rate	2000	0.96292087792	1.8027472409999998	0.32530221487
1	Deaths	44636	Low-middle SDI	2	Female	32	90-94 years	1027	Total burden related to hepatitis C	108	High body-mass index	3	Rate	2000	1.18864184955	2.35428983661	0.41704713524
1	Deaths	44636	Low-middle SDI	3	Both	32	90-94 years	1027	Total burden related to hepatitis C	108	High body-mass index	3	Rate	2000	1.0843306639399999	2.04776463609	0.40248966262
1	Deaths	44636	Low-middle SDI	1	Male	32	90-94 years	1027	Total burden related to hepatitis C	108	High body-mass index	1	Number	2001	4.71715985895568	9.002759250384582	1.6699585666315602
1	Deaths	44636	Low-middle SDI	2	Female	32	90-94 years	1027	Total burden related to hepatitis C	108	High body-mass index	1	Number	2001	5.418384064852306	10.349753061211716	2.019864420801933
1	Deaths	44636	Low-middle SDI	3	Both	32	90-94 years	1027	Total burden related to hepatitis C	108	High body-mass index	1	Number	2001	10.13554392380798	17.93774855994085	3.757073805183112
1	Deaths	44636	Low-middle SDI	1	Male	32	90-94 years	1027	Total burden related to hepatitis C	108	High body-mass index	3	Rate	2001	1.23977624063	2.36612863512	0.43890286012
1	Deaths	44636	Low-middle SDI	2	Female	32	90-94 years	1027	Total burden related to hepatitis C	108	High body-mass index	3	Rate	2001	1.20801550033	2.30745218001	0.45032384189
1	Deaths	44636	Low-middle SDI	3	Both	32	90-94 years	1027	Total burden related to hepatitis C	108	High body-mass index	3	Rate	2001	1.22259231062	2.1637273366	0.45319418269
1	Deaths	44636	Low-middle SDI	1	Male	32	90-94 years	1027	Total burden related to hepatitis C	108	High body-mass index	1	Number	2002	5.836626843992647	11.73618852165202	2.049406658465088
1	Deaths	44636	Low-middle SDI	2	Female	32	90-94 years	1027	Total burden related to hepatitis C	108	High body-mass index	1	Number	2002	5.5911775455470645	10.424212215100493	2.0957013538598064
1	Deaths	44636	Low-middle SDI	3	Both	32	90-94 years	1027	Total burden related to hepatitis C	108	High body-mass index	1	Number	2002	11.427804389539704	20.486464116679837	4.153628557326289
1	Deaths	44636	Low-middle SDI	1	Male	32	90-94 years	1027	Total burden related to hepatitis C	108	High body-mass index	3	Rate	2002	1.48094251795	2.97785365503	0.5200012846800001
1	Deaths	44636	Low-middle SDI	2	Female	32	90-94 years	1027	Total burden related to hepatitis C	108	High body-mass index	3	Rate	2002	1.1871337466199998	2.2132965733399996	0.44496490761
1	Deaths	44636	Low-middle SDI	3	Both	32	90-94 years	1027	Total burden related to hepatitis C	108	High body-mass index	3	Rate	2002	1.3209853873	2.36811191486	0.48013445466
1	Deaths	44636	Low-middle SDI	1	Male	32	90-94 years	1027	Total burden related to hepatitis C	108	High body-mass index	1	Number	2003	6.446901676869032	12.675008381203115	2.2831148469024347
1	Deaths	44636	Low-middle SDI	2	Female	32	90-94 years	1027	Total burden related to hepatitis C	108	High body-mass index	1	Number	2003	5.5544063856789725	10.279452777796196	2.0773593886942714
1	Deaths	44636	Low-middle SDI	3	Both	32	90-94 years	1027	Total burden related to hepatitis C	108	High body-mass index	1	Number	2003	12.001308062548008	21.61471443534049	4.352675654148431
1	Deaths	44636	Low-middle SDI	1	Male	32	90-94 years	1027	Total burden related to hepatitis C	108	High body-mass index	3	Rate	2003	1.5908689593399998	3.12774700215	0.56339257563
1	Deaths	44636	Low-middle SDI	2	Female	32	90-94 years	1027	Total burden related to hepatitis C	108	High body-mass index	3	Rate	2003	1.13020156352	2.09164630653	0.4226977045
1	Deaths	44636	Low-middle SDI	3	Both	32	90-94 years	1027	Total burden related to hepatitis C	108	High body-mass index	3	Rate	2003	1.3383909139799999	2.41048202893	0.48541221645000004
1	Deaths	44636	Low-middle SDI	1	Male	32	90-94 years	1027	Total burden related to hepatitis C	108	High body-mass index	1	Number	2004	6.8085075047887145	13.635911661182142	2.336861631780386
1	Deaths	44636	Low-middle SDI	2	Female	32	90-94 years	1027	Total burden related to hepatitis C	108	High body-mass index	1	Number	2004	5.182356985046598	9.642384910747335	1.9128270540997236
1	Deaths	44636	Low-middle SDI	3	Both	32	90-94 years	1027	Total burden related to hepatitis C	108	High body-mass index	1	Number	2004	11.990864489835324	21.68866393374805	4.404120957955756
1	Deaths	44636	Low-middle SDI	1	Male	32	90-94 years	1027	Total burden related to hepatitis C	108	High body-mass index	3	Rate	2004	1.64476008814	3.2940851207099997	0.56452559401
1	Deaths	44636	Low-middle SDI	2	Female	32	90-94 years	1027	Total burden related to hepatitis C	108	High body-mass index	3	Rate	2004	1.0189750103400002	1.89592289617	0.37610743005
1	Deaths	44636	Low-middle SDI	3	Both	32	90-94 years	1027	Total burden related to hepatitis C	108	High body-mass index	3	Rate	2004	1.29977100961	2.3509811692300002	0.47739249732999994
1	Deaths	44636	Low-middle SDI	1	Male	32	90-94 years	1027	Total burden related to hepatitis C	108	High body-mass index	1	Number	2005	7.003616540296701	14.26732520752995	2.382178367847251
1	Deaths	44636	Low-middle SDI	2	Female	32	90-94 years	1027	Total burden related to hepatitis C	108	High body-mass index	1	Number	2005	5.246057873838133	9.608588483789008	1.9538861569358863
1	Deaths	44636	Low-middle SDI	3	Both	32	90-94 years	1027	Total burden related to hepatitis C	108	High body-mass index	1	Number	2005	12.249674414134828	21.99888104288893	4.605559761605887
1	Deaths	44636	Low-middle SDI	1	Male	32	90-94 years	1027	Total burden related to hepatitis C	108	High body-mass index	3	Rate	2005	1.6523720539500002	3.3661079703400003	0.56203033674
1	Deaths	44636	Low-middle SDI	2	Female	32	90-94 years	1027	Total burden related to hepatitis C	108	High body-mass index	3	Rate	2005	1.0021687558899999	1.8355548867800002	0.37325620611
1	Deaths	44636	Low-middle SDI	3	Both	32	90-94 years	1027	Total burden related to hepatitis C	108	High body-mass index	3	Rate	2005	1.29308348116	2.3222159805099998	0.48616583983
1	Deaths	44636	Low-middle SDI	1	Male	32	90-94 years	1027	Total burden related to hepatitis C	108	High body-mass index	1	Number	2006	6.9391431989054935	14.173912515112612	2.385869697293819
1	Deaths	44636	Low-middle SDI	2	Female	32	90-94 years	1027	Total burden related to hepatitis C	108	High body-mass index	1	Number	2006	5.492254901579077	9.933572513358383	2.0506564242766125
1	Deaths	44636	Low-middle SDI	3	Both	32	90-94 years	1027	Total burden related to hepatitis C	108	High body-mass index	1	Number	2006	12.43139810048456	21.989970766064857	4.796650431854797
1	Deaths	44636	Low-middle SDI	1	Male	32	90-94 years	1027	Total burden related to hepatitis C	108	High body-mass index	3	Rate	2006	1.5959738803	3.2599405297299997	0.54874004031
1	Deaths	44636	Low-middle SDI	2	Female	32	90-94 years	1027	Total burden related to hepatitis C	108	High body-mass index	3	Rate	2006	1.0220482390099999	1.84852860552	0.38160460955
1	Deaths	44636	Low-middle SDI	3	Both	32	90-94 years	1027	Total burden related to hepatitis C	108	High body-mass index	3	Rate	2006	1.27872968071	2.26195220112	0.49339738182
1	Deaths	44636	Low-middle SDI	1	Male	32	90-94 years	1027	Total burden related to hepatitis C	108	High body-mass index	1	Number	2007	6.164832454548348	12.02184412342315	2.1234962756601816
1	Deaths	44636	Low-middle SDI	2	Female	32	90-94 years	1027	Total burden related to hepatitis C	108	High body-mass index	1	Number	2007	5.826050863136631	10.814460645654822	2.1845850499974664
1	Deaths	44636	Low-middle SDI	3	Both	32	90-94 years	1027	Total burden related to hepatitis C	108	High body-mass index	1	Number	2007	11.990883317684972	21.166251825309107	4.603373720460897
1	Deaths	44636	Low-middle SDI	1	Male	32	90-94 years	1027	Total burden related to hepatitis C	108	High body-mass index	3	Rate	2007	1.38037509435	2.69182566411	0.47547462051
1	Deaths	44636	Low-middle SDI	2	Female	32	90-94 years	1027	Total burden related to hepatitis C	108	High body-mass index	3	Rate	2007	1.05500759563	1.95833136233	0.39559452452
1	Deaths	44636	Low-middle SDI	3	Both	32	90-94 years	1027	Total burden related to hepatitis C	108	High body-mass index	3	Rate	2007	1.20048818243	2.11909619245	0.46087478331
1	Deaths	44636	Low-middle SDI	1	Male	32	90-94 years	1027	Total burden related to hepatitis C	108	High body-mass index	1	Number	2008	6.377335245912676	12.33440483680056	2.245921914059256
1	Deaths	44636	Low-middle SDI	2	Female	32	90-94 years	1027	Total burden related to hepatitis C	108	High body-mass index	1	Number	2008	6.275220547019368	11.500277773378563	2.3705716409310607
1	Deaths	44636	Low-middle SDI	3	Both	32	90-94 years	1027	Total burden related to hepatitis C	108	High body-mass index	1	Number	2008	12.652555792932038	22.165553924710157	4.85972668674725
1	Deaths	44636	Low-middle SDI	1	Male	32	90-94 years	1027	Total burden related to hepatitis C	108	High body-mass index	3	Rate	2008	1.38863916088	2.68576716168	0.48904048507000003
1	Deaths	44636	Low-middle SDI	2	Female	32	90-94 years	1027	Total burden related to hepatitis C	108	High body-mass index	3	Rate	2008	1.10014633171	2.0161822698000003	0.41559904951000004
1	Deaths	44636	Low-middle SDI	3	Both	32	90-94 years	1027	Total burden related to hepatitis C	108	High body-mass index	3	Rate	2008	1.2288217175	2.1527282304799997	0.47197876789000004
1	Deaths	44636	Low-middle SDI	1	Male	32	90-94 years	1027	Total burden related to hepatitis C	108	High body-mass index	1	Number	2009	6.975607283882312	12.72611195331444	2.567711685978267
1	Deaths	44636	Low-middle SDI	2	Female	32	90-94 years	1027	Total burden related to hepatitis C	108	High body-mass index	1	Number	2009	6.733682752145758	12.261363897614071	2.516949707668242
1	Deaths	44636	Low-middle SDI	3	Both	32	90-94 years	1027	Total burden related to hepatitis C	108	High body-mass index	1	Number	2009	13.709290036028078	23.58421790400846	5.294697721972219
1	Deaths	44636	Low-middle SDI	1	Male	32	90-94 years	1027	Total burden related to hepatitis C	108	High body-mass index	3	Rate	2009	1.4721222733400001	2.68570062749	0.5418862345
1	Deaths	44636	Low-middle SDI	2	Female	32	90-94 years	1027	Total burden related to hepatitis C	108	High body-mass index	3	Rate	2009	1.13055292423	2.0586239833	0.42258374159999995
1	Deaths	44636	Low-middle SDI	3	Both	32	90-94 years	1027	Total burden related to hepatitis C	108	High body-mass index	3	Rate	2009	1.28189295866	2.20525226231	0.49508294815
1	Deaths	44636	Low-middle SDI	1	Male	32	90-94 years	1027	Total burden related to hepatitis C	108	High body-mass index	1	Number	2010	7.815389653522493	14.054659322236546	2.967395625424434
1	Deaths	44636	Low-middle SDI	2	Female	32	90-94 years	1027	Total burden related to hepatitis C	108	High body-mass index	1	Number	2010	7.298005266130475	13.195382467002396	2.767565504074585
1	Deaths	44636	Low-middle SDI	3	Both	32	90-94 years	1027	Total burden related to hepatitis C	108	High body-mass index	1	Number	2010	15.113394919652986	25.52900214319424	5.970723350156961
1	Deaths	44636	Low-middle SDI	1	Male	32	90-94 years	1027	Total burden related to hepatitis C	108	High body-mass index	3	Rate	2010	1.59750027863	2.87283464789	0.60654881568
1	Deaths	44636	Low-middle SDI	2	Female	32	90-94 years	1027	Total burden related to hepatitis C	108	High body-mass index	3	Rate	2010	1.1618682439099999	2.10075154725	0.44060621427999996
1	Deaths	44636	Low-middle SDI	3	Both	32	90-94 years	1027	Total burden related to hepatitis C	108	High body-mass index	3	Rate	2010	1.35260707948	2.28477514249	0.53436323976
1	Deaths	44636	Low-middle SDI	1	Male	32	90-94 years	1027	Total burden related to hepatitis C	108	High body-mass index	1	Number	2011	9.250397961877765	16.5807688930066	3.5870931267013253
1	Deaths	44636	Low-middle SDI	2	Female	32	90-94 years	1027	Total burden related to hepatitis C	108	High body-mass index	1	Number	2011	8.040016598208489	14.20420386677155	3.0723092820423967
1	Deaths	44636	Low-middle SDI	3	Both	32	90-94 years	1027	Total burden related to hepatitis C	108	High body-mass index	1	Number	2011	17.290414560086255	29.23234926030945	6.9922475266852775
1	Deaths	44636	Low-middle SDI	1	Male	32	90-94 years	1027	Total burden related to hepatitis C	108	High body-mass index	3	Rate	2011	1.83245318055	3.2845595204799998	0.71058350528
1	Deaths	44636	Low-middle SDI	2	Female	32	90-94 years	1027	Total burden related to hepatitis C	108	High body-mass index	3	Rate	2011	1.21264678139	2.14236897286	0.46338535708
1	Deaths	44636	Low-middle SDI	3	Both	32	90-94 years	1027	Total burden related to hepatitis C	108	High body-mass index	3	Rate	2011	1.48056756925	2.5031480961500003	0.5987418571199999
1	Deaths	44636	Low-middle SDI	1	Male	32	90-94 years	1027	Total burden related to hepatitis C	108	High body-mass index	1	Number	2012	9.163317426799509	15.96965173397356	3.6199450079243833
1	Deaths	44636	Low-middle SDI	2	Female	32	90-94 years	1027	Total burden related to hepatitis C	108	High body-mass index	1	Number	2012	8.692176727739362	15.115262141744806	3.325086849151107
1	Deaths	44636	Low-middle SDI	3	Both	32	90-94 years	1027	Total burden related to hepatitis C	108	High body-mass index	1	Number	2012	17.85549415453886	29.696296944507875	7.21417961320585
1	Deaths	44636	Low-middle SDI	1	Male	32	90-94 years	1027	Total burden related to hepatitis C	108	High body-mass index	3	Rate	2012	1.7551213298900001	3.05879138349	0.6933561722799999
1	Deaths	44636	Low-middle SDI	2	Female	32	90-94 years	1027	Total burden related to hepatitis C	108	High body-mass index	3	Rate	2012	1.24520546135	2.16535024058	0.47633825608
1	Deaths	44636	Low-middle SDI	3	Both	32	90-94 years	1027	Total burden related to hepatitis C	108	High body-mass index	3	Rate	2012	1.46339493113	2.43383969359	0.59125744641
1	Deaths	44636	Low-middle SDI	1	Male	32	90-94 years	1027	Total burden related to hepatitis C	108	High body-mass index	1	Number	2013	8.667824120418665	14.771973785840602	3.3481207161430007
1	Deaths	44636	Low-middle SDI	2	Female	32	90-94 years	1027	Total burden related to hepatitis C	108	High body-mass index	1	Number	2013	9.338724329075804	16.24745963575457	3.650651633796214
1	Deaths	44636	Low-middle SDI	3	Both	32	90-94 years	1027	Total burden related to hepatitis C	108	High body-mass index	1	Number	2013	18.006548449494456	30.581703417287404	7.366026389171668
1	Deaths	44636	Low-middle SDI	1	Male	32	90-94 years	1027	Total burden related to hepatitis C	108	High body-mass index	3	Rate	2013	1.6230995570600002	2.76613643465	0.6269547208
1	Deaths	44636	Low-middle SDI	2	Female	32	90-94 years	1027	Total burden related to hepatitis C	108	High body-mass index	3	Rate	2013	1.28884694159	2.24232860103	0.5038301835700001
1	Deaths	44636	Low-middle SDI	3	Both	32	90-94 years	1027	Total burden related to hepatitis C	108	High body-mass index	3	Rate	2013	1.4306706870299999	2.42980195573	0.5852514192
1	Deaths	44636	Low-middle SDI	1	Male	32	90-94 years	1027	Total burden related to hepatitis C	108	High body-mass index	1	Number	2014	8.7819161742588	14.91636069770144	3.399218928799606
1	Deaths	44636	Low-middle SDI	2	Female	32	90-94 years	1027	Total burden related to hepatitis C	108	High body-mass index	1	Number	2014	10.210260914848426	17.93665720643387	4.056563947812277
1	Deaths	44636	Low-middle SDI	3	Both	32	90-94 years	1027	Total burden related to hepatitis C	108	High body-mass index	1	Number	2014	18.992177089107223	32.5434350197862	7.795942025129279
1	Deaths	44636	Low-middle SDI	1	Male	32	90-94 years	1027	Total burden related to hepatitis C	108	High body-mass index	3	Rate	2014	1.65023460141	2.80297534867	0.63875680236
1	Deaths	44636	Low-middle SDI	2	Female	32	90-94 years	1027	Total burden related to hepatitis C	108	High body-mass index	3	Rate	2014	1.38178992517	2.42742985961	0.54898883003
1	Deaths	44636	Low-middle SDI	3	Both	32	90-94 years	1027	Total burden related to hepatitis C	108	High body-mass index	3	Rate	2014	1.49417960861	2.56030347508	0.6133334556200001
1	Deaths	44636	Low-middle SDI	1	Male	32	90-94 years	1027	Total burden related to hepatitis C	108	High body-mass index	1	Number	2015	9.698134533528632	16.50462120185642	3.652558713832328
1	Deaths	44636	Low-middle SDI	2	Female	32	90-94 years	1027	Total burden related to hepatitis C	108	High body-mass index	1	Number	2015	10.586440759042173	18.48408674631125	4.246095660762059
1	Deaths	44636	Low-middle SDI	3	Both	32	90-94 years	1027	Total burden related to hepatitis C	108	High body-mass index	1	Number	2015	20.2845752925708	34.72254015842535	8.13141151275103
1	Deaths	44636	Low-middle SDI	1	Male	32	90-94 years	1027	Total burden related to hepatitis C	108	High body-mass index	3	Rate	2015	1.82524345406	3.10626251948	0.68743208912
1	Deaths	44636	Low-middle SDI	2	Female	32	90-94 years	1027	Total burden related to hepatitis C	108	High body-mass index	3	Rate	2015	1.40133047531	2.44674434548	0.5620570110299999
1	Deaths	44636	Low-middle SDI	3	Both	32	90-94 years	1027	Total burden related to hepatitis C	108	High body-mass index	3	Rate	2015	1.5763701065	2.69838404492	0.63191434119
1	Deaths	44636	Low-middle SDI	1	Male	32	90-94 years	1027	Total burden related to hepatitis C	108	High body-mass index	1	Number	2016	10.301740941387116	18.12989459179586	3.873938501490288
1	Deaths	44636	Low-middle SDI	2	Female	32	90-94 years	1027	Total burden related to hepatitis C	108	High body-mass index	1	Number	2016	10.79250386553522	18.713347844128197	4.370364946128301
1	Deaths	44636	Low-middle SDI	3	Both	32	90-94 years	1027	Total burden related to hepatitis C	108	High body-mass index	1	Number	2016	21.09424480692234	36.19369007370673	8.303925280849558
1	Deaths	44636	Low-middle SDI	1	Male	32	90-94 years	1027	Total burden related to hepatitis C	108	High body-mass index	3	Rate	2016	1.8882454988500001	3.32309772225	0.71006900483
1	Deaths	44636	Low-middle SDI	2	Female	32	90-94 years	1027	Total burden related to hepatitis C	108	High body-mass index	3	Rate	2016	1.3787299337399999	2.39060862564	0.55830908635
1	Deaths	44636	Low-middle SDI	3	Both	32	90-94 years	1027	Total burden related to hepatitis C	108	High body-mass index	3	Rate	2016	1.58799390979	2.72469386488	0.62512703792
1	Deaths	44636	Low-middle SDI	1	Male	32	90-94 years	1027	Total burden related to hepatitis C	108	High body-mass index	1	Number	2017	10.554536551877495	18.535428459384747	3.982572070936669
1	Deaths	44636	Low-middle SDI	2	Female	32	90-94 years	1027	Total burden related to hepatitis C	108	High body-mass index	1	Number	2017	11.18247483076324	19.28844821669448	4.59089501226484
1	Deaths	44636	Low-middle SDI	3	Both	32	90-94 years	1027	Total burden related to hepatitis C	108	High body-mass index	1	Number	2017	21.737011382640745	37.30990173503247	8.579040840992032
1	Deaths	44636	Low-middle SDI	1	Male	32	90-94 years	1027	Total burden related to hepatitis C	108	High body-mass index	3	Rate	2017	1.8411532967000002	3.23335515927	0.69472739629
1	Deaths	44636	Low-middle SDI	2	Female	32	90-94 years	1027	Total burden related to hepatitis C	108	High body-mass index	3	Rate	2017	1.37022111001	2.36346956518	0.5625356958000001
1	Deaths	44636	Low-middle SDI	3	Both	32	90-94 years	1027	Total burden related to hepatitis C	108	High body-mass index	3	Rate	2017	1.56452948097	2.68539405758	0.61747965615
1	Deaths	44636	Low-middle SDI	1	Male	32	90-94 years	1027	Total burden related to hepatitis C	108	High body-mass index	1	Number	2018	11.28681346850937	19.771536983217665	4.286843333373033
1	Deaths	44636	Low-middle SDI	2	Female	32	90-94 years	1027	Total burden related to hepatitis C	108	High body-mass index	1	Number	2018	11.74590323106718	20.194543117255883	4.860735750406063
1	Deaths	44636	Low-middle SDI	3	Both	32	90-94 years	1027	Total burden related to hepatitis C	108	High body-mass index	1	Number	2018	23.032716699576536	38.79375890496682	9.059290704977716
1	Deaths	44636	Low-middle SDI	1	Male	32	90-94 years	1027	Total burden related to hepatitis C	108	High body-mass index	3	Rate	2018	1.85078955008	3.24209788172	0.70294816747
1	Deaths	44636	Low-middle SDI	2	Female	32	90-94 years	1027	Total burden related to hepatitis C	108	High body-mass index	3	Rate	2018	1.37113776072	2.3573751702	0.5674096066600001
1	Deaths	44636	Low-middle SDI	3	Both	32	90-94 years	1027	Total burden related to hepatitis C	108	High body-mass index	3	Rate	2018	1.5706000604300001	2.6453449184999998	0.6177526826
1	Deaths	44636	Low-middle SDI	1	Male	32	90-94 years	1027	Total burden related to hepatitis C	108	High body-mass index	1	Number	2019	12.120412102147208	21.569122270302017	4.595937905427974
1	Deaths	44636	Low-middle SDI	2	Female	32	90-94 years	1027	Total burden related to hepatitis C	108	High body-mass index	1	Number	2019	12.445315659956444	21.065937811580444	5.173088737395288
1	Deaths	44636	Low-middle SDI	3	Both	32	90-94 years	1027	Total burden related to hepatitis C	108	High body-mass index	1	Number	2019	24.56572776210364	41.95957645226496	9.695913951044332
1	Deaths	44636	Low-middle SDI	1	Male	32	90-94 years	1027	Total burden related to hepatitis C	108	High body-mass index	3	Rate	2019	1.8624646443600001	3.31438628487	0.70622779031
1	Deaths	44636	Low-middle SDI	2	Female	32	90-94 years	1027	Total burden related to hepatitis C	108	High body-mass index	3	Rate	2019	1.37746182676	2.33160218456	0.57256340111
1	Deaths	44636	Low-middle SDI	3	Both	32	90-94 years	1027	Total burden related to hepatitis C	108	High body-mass index	3	Rate	2019	1.58053260626	2.69963419646	0.6238247161
1	Deaths	44636	Low-middle SDI	1	Male	32	90-94 years	1027	Total burden related to hepatitis C	108	High body-mass index	1	Number	2020	13.135979587597308	23.10093627294528	5.072724810001505
1	Deaths	44636	Low-middle SDI	2	Female	32	90-94 years	1027	Total burden related to hepatitis C	108	High body-mass index	1	Number	2020	13.05104298477966	22.80953243833424	5.467767784766513
1	Deaths	44636	Low-middle SDI	3	Both	32	90-94 years	1027	Total burden related to hepatitis C	108	High body-mass index	1	Number	2020	26.187022572376986	45.42258478804735	10.23013752145286
1	Deaths	44636	Low-middle SDI	1	Male	32	90-94 years	1027	Total burden related to hepatitis C	108	High body-mass index	3	Rate	2020	1.94907182768	3.42763809751	0.75267359779
1	Deaths	44636	Low-middle SDI	2	Female	32	90-94 years	1027	Total burden related to hepatitis C	108	High body-mass index	3	Rate	2020	1.39555107141	2.4390286255099998	0.58466968495
1	Deaths	44636	Low-middle SDI	3	Both	32	90-94 years	1027	Total burden related to hepatitis C	108	High body-mass index	3	Rate	2020	1.62738233769	2.82276887386	0.63574791936
1	Deaths	44636	Low-middle SDI	1	Male	32	90-94 years	1027	Total burden related to hepatitis C	108	High body-mass index	1	Number	2021	14.410715969605633	26.09506322630771	5.471732654176158
1	Deaths	44636	Low-middle SDI	2	Female	32	90-94 years	1027	Total burden related to hepatitis C	108	High body-mass index	1	Number	2021	13.58148183838852	23.60796821067065	5.655689834898526
1	Deaths	44636	Low-middle SDI	3	Both	32	90-94 years	1027	Total burden related to hepatitis C	108	High body-mass index	1	Number	2021	27.992197807994184	49.56793897926228	11.219425134361233
1	Deaths	44636	Low-middle SDI	1	Male	32	90-94 years	1027	Total burden related to hepatitis C	108	High body-mass index	3	Rate	2021	2.14773931385	3.88914702827	0.8154942031300001
1	Deaths	44636	Low-middle SDI	2	Female	32	90-94 years	1027	Total burden related to hepatitis C	108	High body-mass index	3	Rate	2021	1.43376605868	2.49223935485	0.59705827539
1	Deaths	44636	Low-middle SDI	3	Both	32	90-94 years	1027	Total burden related to hepatitis C	108	High body-mass index	3	Rate	2021	1.72980273232	3.06309482627	0.69331434372
1	Deaths	44634	High-middle SDI	1	Male	27	Age-standardized	1027	Total burden related to hepatitis C	108	High body-mass index	3	Rate	2002	0.14012208263	0.24556681156000001	0.05793927810999999
1	Deaths	44634	High-middle SDI	2	Female	27	Age-standardized	1027	Total burden related to hepatitis C	108	High body-mass index	3	Rate	2002	0.14038730582	0.23653884479	0.0587544447
1	Deaths	44634	High-middle SDI	3	Both	27	Age-standardized	1027	Total burden related to hepatitis C	108	High body-mass index	3	Rate	2002	0.1405358712	0.24098251824000003	0.05866808398000001
1	Deaths	44634	High-middle SDI	1	Male	27	Age-standardized	1027	Total burden related to hepatitis C	108	High body-mass index	3	Rate	2003	0.13554668066	0.23968302148999998	0.05672606855
1	Deaths	44634	High-middle SDI	2	Female	27	Age-standardized	1027	Total burden related to hepatitis C	108	High body-mass index	3	Rate	2003	0.13796738078	0.23318220695	0.05800994896
1	Deaths	44634	High-middle SDI	3	Both	27	Age-standardized	1027	Total burden related to hepatitis C	108	High body-mass index	3	Rate	2003	0.13708979493	0.23553294871	0.057702788569999997
1	Deaths	44634	High-middle SDI	1	Male	27	Age-standardized	1027	Total burden related to hepatitis C	108	High body-mass index	3	Rate	2004	0.13551635848	0.2377352938	0.05679489272
1	Deaths	44634	High-middle SDI	2	Female	27	Age-standardized	1027	Total burden related to hepatitis C	108	High body-mass index	3	Rate	2004	0.13818762239	0.23412298046	0.05821423965
1	Deaths	44634	High-middle SDI	3	Both	27	Age-standardized	1027	Total burden related to hepatitis C	108	High body-mass index	3	Rate	2004	0.13706438882	0.23408037185	0.057695588279999994
1	Deaths	44634	High-middle SDI	1	Male	27	Age-standardized	1027	Total burden related to hepatitis C	108	High body-mass index	3	Rate	2005	0.13658628711	0.23947774183999998	0.05656785465999999
1	Deaths	44634	High-middle SDI	2	Female	27	Age-standardized	1027	Total burden related to hepatitis C	108	High body-mass index	3	Rate	2005	0.14034301869000002	0.23663957592	0.059325573470000004
1	Deaths	44634	High-middle SDI	3	Both	27	Age-standardized	1027	Total burden related to hepatitis C	108	High body-mass index	3	Rate	2005	0.13869425449	0.23889646437999998	0.05848264414
1	Deaths	44634	High-middle SDI	1	Male	27	Age-standardized	1027	Total burden related to hepatitis C	108	High body-mass index	3	Rate	2006	0.1389544567	0.24229969784	0.05766322996999999
1	Deaths	44634	High-middle SDI	2	Female	27	Age-standardized	1027	Total burden related to hepatitis C	108	High body-mass index	3	Rate	2006	0.14311879519	0.24243285297000003	0.059559101280000006
1	Deaths	44634	High-middle SDI	3	Both	27	Age-standardized	1027	Total burden related to hepatitis C	108	High body-mass index	3	Rate	2006	0.14120167357	0.23913423198	0.059513749590000005
1	Deaths	44634	High-middle SDI	1	Male	27	Age-standardized	1027	Total burden related to hepatitis C	108	High body-mass index	3	Rate	2007	0.14148063264	0.24874285779	0.05855220967
1	Deaths	44634	High-middle SDI	2	Female	27	Age-standardized	1027	Total burden related to hepatitis C	108	High body-mass index	3	Rate	2007	0.14952079115	0.24947714215	0.061827481399999995
1	Deaths	44634	High-middle SDI	3	Both	27	Age-standardized	1027	Total burden related to hepatitis C	108	High body-mass index	3	Rate	2007	0.14606296138	0.24820649250000001	0.060682971599999996
1	Deaths	44634	High-middle SDI	1	Male	27	Age-standardized	1027	Total burden related to hepatitis C	108	High body-mass index	3	Rate	2008	0.14614738067	0.25866355996	0.05961377424
1	Deaths	44634	High-middle SDI	2	Female	27	Age-standardized	1027	Total burden related to hepatitis C	108	High body-mass index	3	Rate	2008	0.15608537799	0.26354888211	0.06509529588
1	Deaths	44634	High-middle SDI	3	Both	27	Age-standardized	1027	Total burden related to hepatitis C	108	High body-mass index	3	Rate	2008	0.1517504664	0.25869426779	0.06330571434
1	Deaths	44634	High-middle SDI	1	Male	27	Age-standardized	1027	Total burden related to hepatitis C	108	High body-mass index	3	Rate	2009	0.15152032087	0.26617836652000004	0.06231660359
1	Deaths	44634	High-middle SDI	2	Female	27	Age-standardized	1027	Total burden related to hepatitis C	108	High body-mass index	3	Rate	2009	0.16036115189	0.27015019783	0.06593017518000001
1	Deaths	44634	High-middle SDI	3	Both	27	Age-standardized	1027	Total burden related to hepatitis C	108	High body-mass index	3	Rate	2009	0.15642785948000001	0.26603360897	0.06510238017
1	Deaths	44634	High-middle SDI	1	Male	27	Age-standardized	1027	Total burden related to hepatitis C	108	High body-mass index	3	Rate	2010	0.15746695191	0.27754872589	0.06446090366
1	Deaths	44634	High-middle SDI	2	Female	27	Age-standardized	1027	Total burden related to hepatitis C	108	High body-mass index	3	Rate	2010	0.1645679042	0.27580459415999997	0.06853417495
1	Deaths	44634	High-middle SDI	3	Both	27	Age-standardized	1027	Total burden related to hepatitis C	108	High body-mass index	3	Rate	2010	0.16144424211	0.27364543998	0.06652587744
1	Deaths	44634	High-middle SDI	1	Male	27	Age-standardized	1027	Total burden related to hepatitis C	108	High body-mass index	3	Rate	2011	0.16173123153000002	0.28790983128000003	0.06632660489
1	Deaths	44634	High-middle SDI	2	Female	27	Age-standardized	1027	Total burden related to hepatitis C	108	High body-mass index	3	Rate	2011	0.16750127836	0.2827233063	0.07068455140999999
1	Deaths	44634	High-middle SDI	3	Both	27	Age-standardized	1027	Total burden related to hepatitis C	108	High body-mass index	3	Rate	2011	0.16499604970999998	0.28084744300000003	0.06857555887
1	Deaths	44634	High-middle SDI	1	Male	27	Age-standardized	1027	Total burden related to hepatitis C	108	High body-mass index	3	Rate	2012	0.16526166652	0.29099172341	0.06809040114
1	Deaths	44634	High-middle SDI	2	Female	27	Age-standardized	1027	Total burden related to hepatitis C	108	High body-mass index	3	Rate	2012	0.17162412371	0.28999914911	0.07170237974
1	Deaths	44634	High-middle SDI	3	Both	27	Age-standardized	1027	Total burden related to hepatitis C	108	High body-mass index	3	Rate	2012	0.16886536941	0.28954729552999997	0.07029900833
1	Deaths	44634	High-middle SDI	1	Male	27	Age-standardized	1027	Total burden related to hepatitis C	108	High body-mass index	3	Rate	2013	0.16665615743	0.29467748136	0.06689133998
1	Deaths	44634	High-middle SDI	2	Female	27	Age-standardized	1027	Total burden related to hepatitis C	108	High body-mass index	3	Rate	2013	0.17363988048999998	0.29631723913	0.07225124973
1	Deaths	44634	High-middle SDI	3	Both	27	Age-standardized	1027	Total burden related to hepatitis C	108	High body-mass index	3	Rate	2013	0.17069115806000001	0.29375270341000004	0.07096536592000001
1	Deaths	44634	High-middle SDI	1	Male	27	Age-standardized	1027	Total burden related to hepatitis C	108	High body-mass index	3	Rate	2014	0.16996741246	0.29820877697000003	0.06860676917
1	Deaths	44634	High-middle SDI	2	Female	27	Age-standardized	1027	Total burden related to hepatitis C	108	High body-mass index	3	Rate	2014	0.18009927918	0.30478965473999997	0.07488864948
1	Deaths	44634	High-middle SDI	3	Both	27	Age-standardized	1027	Total burden related to hepatitis C	108	High body-mass index	3	Rate	2014	0.17580994918999998	0.2983612248	0.07192646382000001
1	Deaths	44634	High-middle SDI	1	Male	27	Age-standardized	1027	Total burden related to hepatitis C	108	High body-mass index	3	Rate	2015	0.16821128169000002	0.29845799789	0.06756375029
1	Deaths	44634	High-middle SDI	2	Female	27	Age-standardized	1027	Total burden related to hepatitis C	108	High body-mass index	3	Rate	2015	0.17982100503999998	0.31046625598	0.07503763121
1	Deaths	44634	High-middle SDI	3	Both	27	Age-standardized	1027	Total burden related to hepatitis C	108	High body-mass index	3	Rate	2015	0.17489917031000002	0.30079097893	0.07176334291
1	Deaths	44634	High-middle SDI	1	Male	27	Age-standardized	1027	Total burden related to hepatitis C	108	High body-mass index	3	Rate	2016	0.16035976836	0.283141564	0.06524728020000001
1	Deaths	44634	High-middle SDI	2	Female	27	Age-standardized	1027	Total burden related to hepatitis C	108	High body-mass index	3	Rate	2016	0.17822592913	0.30422001178999997	0.07458966909
1	Deaths	44634	High-middle SDI	3	Both	27	Age-standardized	1027	Total burden related to hepatitis C	108	High body-mass index	3	Rate	2016	0.17064046349	0.29288895767	0.07079222743
1	Deaths	44634	High-middle SDI	1	Male	27	Age-standardized	1027	Total burden related to hepatitis C	108	High body-mass index	3	Rate	2017	0.16585608931999998	0.29383351647	0.06710796061
1	Deaths	44634	High-middle SDI	2	Female	27	Age-standardized	1027	Total burden related to hepatitis C	108	High body-mass index	3	Rate	2017	0.17964615015	0.31021962603000003	0.07435296227
1	Deaths	44634	High-middle SDI	3	Both	27	Age-standardized	1027	Total burden related to hepatitis C	108	High body-mass index	3	Rate	2017	0.17372424349	0.30456015743000003	0.07215565439
1	Deaths	44634	High-middle SDI	1	Male	27	Age-standardized	1027	Total burden related to hepatitis C	108	High body-mass index	3	Rate	2018	0.1708237056	0.30774210582	0.06863447279
1	Deaths	44634	High-middle SDI	2	Female	27	Age-standardized	1027	Total burden related to hepatitis C	108	High body-mass index	3	Rate	2018	0.18204562391	0.31545983778	0.07477820872
1	Deaths	44634	High-middle SDI	3	Both	27	Age-standardized	1027	Total burden related to hepatitis C	108	High body-mass index	3	Rate	2018	0.17723658663	0.30916882387	0.07302059804
1	Deaths	44634	High-middle SDI	1	Male	27	Age-standardized	1027	Total burden related to hepatitis C	108	High body-mass index	3	Rate	2019	0.1713872854	0.30679109651	0.0703802277
1	Deaths	44634	High-middle SDI	2	Female	27	Age-standardized	1027	Total burden related to hepatitis C	108	High body-mass index	3	Rate	2019	0.18260291219	0.32227202719000003	0.07783876806000001
1	Deaths	44634	High-middle SDI	3	Both	27	Age-standardized	1027	Total burden related to hepatitis C	108	High body-mass index	3	Rate	2019	0.17776258952000001	0.31161795711	0.07451954081
1	Deaths	44634	High-middle SDI	1	Male	27	Age-standardized	1027	Total burden related to hepatitis C	108	High body-mass index	3	Rate	2020	0.17809450027	0.32488884697	0.07114287648999999
1	Deaths	44634	High-middle SDI	2	Female	27	Age-standardized	1027	Total burden related to hepatitis C	108	High body-mass index	3	Rate	2020	0.18741454578	0.32028914148	0.07661322663
1	Deaths	44634	High-middle SDI	3	Both	27	Age-standardized	1027	Total burden related to hepatitis C	108	High body-mass index	3	Rate	2020	0.18335376097	0.31708139804999996	0.07419066013
1	Deaths	44634	High-middle SDI	1	Male	27	Age-standardized	1027	Total burden related to hepatitis C	108	High body-mass index	3	Rate	2021	0.17990983497	0.31921359605	0.07329540789
1	Deaths	44634	High-middle SDI	2	Female	27	Age-standardized	1027	Total burden related to hepatitis C	108	High body-mass index	3	Rate	2021	0.19068348357999998	0.33712624929	0.0795438535
1	Deaths	44634	High-middle SDI	3	Both	27	Age-standardized	1027	Total burden related to hepatitis C	108	High body-mass index	3	Rate	2021	0.18598000822	0.33267548504	0.0744196525
1	Deaths	44634	High-middle SDI	1	Male	30	80-84 years	1027	Total burden related to hepatitis C	108	High body-mass index	1	Number	1990	30.797067028015974	52.73173342244644	12.668320434988146
1	Deaths	44634	High-middle SDI	2	Female	30	80-84 years	1027	Total burden related to hepatitis C	108	High body-mass index	1	Number	1990	71.17866755512907	120.91780733172224	28.296081007549432
1	Deaths	44634	High-middle SDI	3	Both	30	80-84 years	1027	Total burden related to hepatitis C	108	High body-mass index	1	Number	1990	101.97573458314496	171.85814104922974	41.017729332632655
1	Deaths	44634	High-middle SDI	1	Male	30	80-84 years	1027	Total burden related to hepatitis C	108	High body-mass index	3	Rate	1990	0.9904646117	1.6959055166199999	0.40742591069
1	Deaths	44634	High-middle SDI	2	Female	30	80-84 years	1027	Total burden related to hepatitis C	108	High body-mass index	3	Rate	1990	1.14837014202	1.9508429189299998	0.4565184441
1	Deaths	44634	High-middle SDI	3	Both	30	80-84 years	1027	Total burden related to hepatitis C	108	High body-mass index	3	Rate	1990	1.09561916432	1.84643016938	0.44069121461
1	Deaths	44634	High-middle SDI	1	Male	30	80-84 years	1027	Total burden related to hepatitis C	108	High body-mass index	1	Number	1991	34.07911860215355	58.317985809473015	13.747947601257524
1	Deaths	44634	High-middle SDI	2	Female	30	80-84 years	1027	Total burden related to hepatitis C	108	High body-mass index	1	Number	1991	75.6583458215429	127.7862937127303	30.507087131599093
1	Deaths	44634	High-middle SDI	3	Both	30	80-84 years	1027	Total burden related to hepatitis C	108	High body-mass index	1	Number	1991	109.73746442369648	185.02488663676155	44.5832561395861
1	Deaths	44634	High-middle SDI	1	Male	30	80-84 years	1027	Total burden related to hepatitis C	108	High body-mass index	3	Rate	1991	1.0551395212	1.8056104191700002	0.42565663211
1	Deaths	44634	High-middle SDI	2	Female	30	80-84 years	1027	Total burden related to hepatitis C	108	High body-mass index	3	Rate	1991	1.17203659161	1.97955969711	0.47259059174000007
1	Deaths	44634	High-middle SDI	3	Both	30	80-84 years	1027	Total burden related to hepatitis C	108	High body-mass index	3	Rate	1991	1.1330533864999999	1.9104056713100002	0.46032783439
1	Deaths	44634	High-middle SDI	1	Male	30	80-84 years	1027	Total burden related to hepatitis C	108	High body-mass index	1	Number	1992	37.49596583261839	64.13514028077951	15.162614765308142
1	Deaths	44634	High-middle SDI	2	Female	30	80-84 years	1027	Total burden related to hepatitis C	108	High body-mass index	1	Number	1992	79.18627095193348	134.18977489625166	31.918163416071465
1	Deaths	44634	High-middle SDI	3	Both	30	80-84 years	1027	Total burden related to hepatitis C	108	High body-mass index	1	Number	1992	116.68223678455176	197.4564605498556	47.715158675312
1	Deaths	44634	High-middle SDI	1	Male	30	80-84 years	1027	Total burden related to hepatitis C	108	High body-mass index	3	Rate	1992	1.1288474881900001	1.93084216936	0.45648322992
1	Deaths	44634	High-middle SDI	2	Female	30	80-84 years	1027	Total burden related to hepatitis C	108	High body-mass index	3	Rate	1992	1.19762705395	2.02950969717	0.48273590308000003
1	Deaths	44634	High-middle SDI	3	Both	30	80-84 years	1027	Total burden related to hepatitis C	108	High body-mass index	3	Rate	1992	1.17462829427	1.9877742477299998	0.48034368375000003
1	Deaths	44634	High-middle SDI	1	Male	30	80-84 years	1027	Total burden related to hepatitis C	108	High body-mass index	1	Number	1993	41.08056108870285	70.04557401785462	16.717990281321008
1	Deaths	44634	High-middle SDI	2	Female	30	80-84 years	1027	Total burden related to hepatitis C	108	High body-mass index	1	Number	1993	83.9826664551698	142.17088384336975	33.955988922760085
1	Deaths	44634	High-middle SDI	3	Both	30	80-84 years	1027	Total burden related to hepatitis C	108	High body-mass index	1	Number	1993	125.06322754387254	210.61196360844173	51.47914822194723
1	Deaths	44634	High-middle SDI	1	Male	30	80-84 years	1027	Total burden related to hepatitis C	108	High body-mass index	3	Rate	1993	1.20245579677	2.0502813078399997	0.48934687822
1	Deaths	44634	High-middle SDI	2	Female	30	80-84 years	1027	Total burden related to hepatitis C	108	High body-mass index	3	Rate	1993	1.23077653222	2.0835321714	0.49762928540999996
1	Deaths	44634	High-middle SDI	3	Both	30	80-84 years	1027	Total burden related to hepatitis C	108	High body-mass index	3	Rate	1993	1.22132778181	2.05676958278	0.50272902069
1	Deaths	44634	High-middle SDI	1	Male	30	80-84 years	1027	Total burden related to hepatitis C	108	High body-mass index	1	Number	1994	42.87812905565274	72.58754485722558	17.381720432197895
1	Deaths	44634	High-middle SDI	2	Female	30	80-84 years	1027	Total burden related to hepatitis C	108	High body-mass index	1	Number	1994	86.68064770517066	145.36297920419983	35.199853456058285
1	Deaths	44634	High-middle SDI	3	Both	30	80-84 years	1027	Total burden related to hepatitis C	108	High body-mass index	1	Number	1994	129.5587767608234	215.7143925899001	53.20866592172154
1	Deaths	44634	High-middle SDI	1	Male	30	80-84 years	1027	Total burden related to hepatitis C	108	High body-mass index	3	Rate	1994	1.23254256609	2.08654716927	0.49964191014000003
1	Deaths	44634	High-middle SDI	2	Female	30	80-84 years	1027	Total burden related to hepatitis C	108	High body-mass index	3	Rate	1994	1.2521828314899999	2.09990386219	0.50849472559
1	Deaths	44634	High-middle SDI	3	Both	30	80-84 years	1027	Total burden related to hepatitis C	108	High body-mass index	3	Rate	1994	1.24561385295	2.07393773242	0.5115628059
1	Deaths	44634	High-middle SDI	1	Male	30	80-84 years	1027	Total burden related to hepatitis C	108	High body-mass index	1	Number	1995	43.12753095654495	73.57011205440942	17.588179263839418
1	Deaths	44634	High-middle SDI	2	Female	30	80-84 years	1027	Total burden related to hepatitis C	108	High body-mass index	1	Number	1995	86.57591321572208	144.39981995242	34.712058688672144
1	Deaths	44634	High-middle SDI	3	Both	30	80-84 years	1027	Total burden related to hepatitis C	108	High body-mass index	1	Number	1995	129.70344417226715	217.4349667891928	52.85074853189639
1	Deaths	44634	High-middle SDI	1	Male	30	80-84 years	1027	Total burden related to hepatitis C	108	High body-mass index	3	Rate	1995	1.22398557303	2.08796454987	0.49916323048
1	Deaths	44634	High-middle SDI	2	Female	30	80-84 years	1027	Total burden related to hepatitis C	108	High body-mass index	3	Rate	1995	1.23234627352	2.0554282756699997	0.49410135663
1	Deaths	44634	High-middle SDI	3	Both	30	80-84 years	1027	Total burden related to hepatitis C	108	High body-mass index	3	Rate	1995	1.22955362084	2.06122476098	0.50101082231
1	Deaths	44634	High-middle SDI	1	Male	30	80-84 years	1027	Total burden related to hepatitis C	108	High body-mass index	1	Number	1996	43.48155207585093	73.83389440910346	17.588398417900287
1	Deaths	44634	High-middle SDI	2	Female	30	80-84 years	1027	Total burden related to hepatitis C	108	High body-mass index	1	Number	1996	87.12927505777628	145.53652277130988	35.016924870436824
1	Deaths	44634	High-middle SDI	3	Both	30	80-84 years	1027	Total burden related to hepatitis C	108	High body-mass index	1	Number	1996	130.61082713362742	219.89406138642957	53.3818897602199
1	Deaths	44634	High-middle SDI	1	Male	30	80-84 years	1027	Total burden related to hepatitis C	108	High body-mass index	3	Rate	1996	1.2372846658	2.10097250461	0.5004847945800001
1	Deaths	44634	High-middle SDI	2	Female	30	80-84 years	1027	Total burden related to hepatitis C	108	High body-mass index	3	Rate	1996	1.2569457446	2.09954131788	0.5051617229200001
1	Deaths	44634	High-middle SDI	3	Both	30	80-84 years	1027	Total burden related to hepatitis C	108	High body-mass index	3	Rate	1996	1.25033137134	2.10503561884	0.51102234702
1	Deaths	44634	High-middle SDI	1	Male	30	80-84 years	1027	Total burden related to hepatitis C	108	High body-mass index	1	Number	1997	41.72367836661081	71.6751692770635	16.91237280235604
1	Deaths	44634	High-middle SDI	2	Female	30	80-84 years	1027	Total burden related to hepatitis C	108	High body-mass index	1	Number	1997	86.09449014477818	144.4088142869527	34.812094395005005
1	Deaths	44634	High-middle SDI	3	Both	30	80-84 years	1027	Total burden related to hepatitis C	108	High body-mass index	1	Number	1997	127.81816851138892	217.18561140738416	52.54008356925307
1	Deaths	44634	High-middle SDI	1	Male	30	80-84 years	1027	Total burden related to hepatitis C	108	High body-mass index	3	Rate	1997	1.19755948435	2.05723181945	0.48542154587999997
1	Deaths	44634	High-middle SDI	2	Female	30	80-84 years	1027	Total burden related to hepatitis C	108	High body-mass index	3	Rate	1997	1.26760933174	2.12619832311	0.5125547016800001
1	Deaths	44634	High-middle SDI	3	Both	30	80-84 years	1027	Total burden related to hepatitis C	108	High body-mass index	3	Rate	1997	1.24385891574	2.11353567545	0.5112923471099999
1	Deaths	44634	High-middle SDI	1	Male	30	80-84 years	1027	Total burden related to hepatitis C	108	High body-mass index	1	Number	1998	41.77555634349632	71.58287645133365	17.118760146435108
1	Deaths	44634	High-middle SDI	2	Female	30	80-84 years	1027	Total burden related to hepatitis C	108	High body-mass index	1	Number	1998	83.73156379843138	140.25209976724136	33.81481183551664
1	Deaths	44634	High-middle SDI	3	Both	30	80-84 years	1027	Total burden related to hepatitis C	108	High body-mass index	1	Number	1998	125.50712014192776	213.98177404233505	51.55030979745827
1	Deaths	44634	High-middle SDI	1	Male	30	80-84 years	1027	Total burden related to hepatitis C	108	High body-mass index	3	Rate	1998	1.2107233232399999	2.07458776495	0.49612941127
1	Deaths	44634	High-middle SDI	2	Female	30	80-84 years	1027	Total burden related to hepatitis C	108	High body-mass index	3	Rate	1998	1.26917098486	2.12588762845	0.51255197077
1	Deaths	44634	High-middle SDI	3	Both	30	80-84 years	1027	Total burden related to hepatitis C	108	High body-mass index	3	Rate	1998	1.24909978919	2.1296368568200004	0.5130504231799999
1	Deaths	44634	High-middle SDI	1	Male	30	80-84 years	1027	Total burden related to hepatitis C	108	High body-mass index	1	Number	1999	45.30599781461374	78.07690850988325	18.37381083032026
1	Deaths	44634	High-middle SDI	2	Female	30	80-84 years	1027	Total burden related to hepatitis C	108	High body-mass index	1	Number	1999	89.29037248418913	149.9663745667157	36.15976866179713
1	Deaths	44634	High-middle SDI	3	Both	30	80-84 years	1027	Total burden related to hepatitis C	108	High body-mass index	1	Number	1999	134.59637029880273	229.31758591757483	55.11757212632675
1	Deaths	44634	High-middle SDI	1	Male	30	80-84 years	1027	Total burden related to hepatitis C	108	High body-mass index	3	Rate	1999	1.3035081098299999	2.24636666981	0.52863666139
1	Deaths	44634	High-middle SDI	2	Female	30	80-84 years	1027	Total burden related to hepatitis C	108	High body-mass index	3	Rate	1999	1.3509127149	2.26890622777	0.5470768000399999
1	Deaths	44634	High-middle SDI	3	Both	30	80-84 years	1027	Total burden related to hepatitis C	108	High body-mass index	3	Rate	1999	1.33457571284	2.27377365387	0.5465123089699999
1	Deaths	44634	High-middle SDI	1	Male	30	80-84 years	1027	Total burden related to hepatitis C	108	High body-mass index	1	Number	2000	50.37746185325959	87.8370843798324	20.25227049923491
1	Deaths	44634	High-middle SDI	2	Female	30	80-84 years	1027	Total burden related to hepatitis C	108	High body-mass index	1	Number	2000	92.94241347329796	157.5415917549936	37.84659746145914
1	Deaths	44634	High-middle SDI	3	Both	30	80-84 years	1027	Total burden related to hepatitis C	108	High body-mass index	1	Number	2000	143.31987532655745	244.39968469561148	58.91396856607498
1	Deaths	44634	High-middle SDI	1	Male	30	80-84 years	1027	Total burden related to hepatitis C	108	High body-mass index	3	Rate	2000	1.40968024973	2.45788887509	0.56670631439
1	Deaths	44634	High-middle SDI	2	Female	30	80-84 years	1027	Total burden related to hepatitis C	108	High body-mass index	3	Rate	2000	1.3928498442	2.36094344155	0.5671751508
1	Deaths	44634	High-middle SDI	3	Both	30	80-84 years	1027	Total burden related to hepatitis C	108	High body-mass index	3	Rate	2000	1.39871979618	2.38520077124	0.5749665489
1	Deaths	44634	High-middle SDI	1	Male	30	80-84 years	1027	Total burden related to hepatitis C	108	High body-mass index	1	Number	2001	54.58893439583614	94.43728653870316	22.02098044095656
1	Deaths	44634	High-middle SDI	2	Female	30	80-84 years	1027	Total burden related to hepatitis C	108	High body-mass index	1	Number	2001	99.68520094725692	169.59237071056066	40.70506527965886
1	Deaths	44634	High-middle SDI	3	Both	30	80-84 years	1027	Total burden related to hepatitis C	108	High body-mass index	1	Number	2001	154.27413534309298	264.64023034165484	64.3860581268647
1	Deaths	44634	High-middle SDI	1	Male	30	80-84 years	1027	Total burden related to hepatitis C	108	High body-mass index	3	Rate	2001	1.44777867293	2.5046154663699998	0.5840287265599999
1	Deaths	44634	High-middle SDI	2	Female	30	80-84 years	1027	Total burden related to hepatitis C	108	High body-mass index	3	Rate	2001	1.42994270428	2.43273194912	0.5838972141400001
1	Deaths	44634	High-middle SDI	3	Both	30	80-84 years	1027	Total burden related to hepatitis C	108	High body-mass index	3	Rate	2001	1.43620339095	2.46364820229	0.59939713683
1	Deaths	44634	High-middle SDI	1	Male	30	80-84 years	1027	Total burden related to hepatitis C	108	High body-mass index	1	Number	2002	62.52874166522962	108.40468468800036	25.230180274098373
1	Deaths	44634	High-middle SDI	2	Female	30	80-84 years	1027	Total burden related to hepatitis C	108	High body-mass index	1	Number	2002	107.8574325855774	181.8140485032052	43.64060103196668
1	Deaths	44634	High-middle SDI	3	Both	30	80-84 years	1027	Total burden related to hepatitis C	108	High body-mass index	1	Number	2002	170.38617425080682	291.8432024326954	72.13368354347742
1	Deaths	44634	High-middle SDI	1	Male	30	80-84 years	1027	Total burden related to hepatitis C	108	High body-mass index	3	Rate	2002	1.55928463742	2.70329699522	0.62916718701
1	Deaths	44634	High-middle SDI	2	Female	30	80-84 years	1027	Total burden related to hepatitis C	108	High body-mass index	3	Rate	2002	1.4638071693499999	2.4675231118200003	0.59227651849
1	Deaths	44634	High-middle SDI	3	Both	30	80-84 years	1027	Total burden related to hepatitis C	108	High body-mass index	3	Rate	2002	1.49745639034	2.5648939556299997	0.63395428564
1	Deaths	44634	High-middle SDI	1	Male	30	80-84 years	1027	Total burden related to hepatitis C	108	High body-mass index	1	Number	2003	67.47234523485598	115.03312709422836	27.74252226395899
1	Deaths	44634	High-middle SDI	2	Female	30	80-84 years	1027	Total burden related to hepatitis C	108	High body-mass index	1	Number	2003	115.30112890126055	194.1634974792227	47.48523066224482
1	Deaths	44634	High-middle SDI	3	Both	30	80-84 years	1027	Total burden related to hepatitis C	108	High body-mass index	1	Number	2003	182.77347413611645	313.0707050815105	78.1728575582086
1	Deaths	44634	High-middle SDI	1	Male	30	80-84 years	1027	Total burden related to hepatitis C	108	High body-mass index	3	Rate	2003	1.58028308709	2.69421352658	0.64976307811
1	Deaths	44634	High-middle SDI	2	Female	30	80-84 years	1027	Total burden related to hepatitis C	108	High body-mass index	3	Rate	2003	1.46339760155	2.46431582438	0.60268076577
1	Deaths	44634	High-middle SDI	3	Both	30	80-84 years	1027	Total burden related to hepatitis C	108	High body-mass index	3	Rate	2003	1.5044769814699999	2.57700233359	0.6434700950300001
1	Deaths	44634	High-middle SDI	1	Male	30	80-84 years	1027	Total burden related to hepatitis C	108	High body-mass index	1	Number	2004	73.81031202969383	127.84914321087396	30.830790087074178
1	Deaths	44634	High-middle SDI	2	Female	30	80-84 years	1027	Total burden related to hepatitis C	108	High body-mass index	1	Number	2004	125.46259679124395	210.28694085777957	51.89128836154919
1	Deaths	44634	High-middle SDI	3	Both	30	80-84 years	1027	Total burden related to hepatitis C	108	High body-mass index	1	Number	2004	199.2729088209378	340.9557142311665	85.15068981841647
1	Deaths	44634	High-middle SDI	1	Male	30	80-84 years	1027	Total burden related to hepatitis C	108	High body-mass index	3	Rate	2004	1.6253332463399999	2.81529040133	0.6789066020900001
1	Deaths	44634	High-middle SDI	2	Female	30	80-84 years	1027	Total burden related to hepatitis C	108	High body-mass index	3	Rate	2004	1.4985660068600002	2.5117355237	0.6198064027
1	Deaths	44634	High-middle SDI	3	Both	30	80-84 years	1027	Total burden related to hepatitis C	108	High body-mass index	3	Rate	2004	1.5431460438900002	2.64032107862	0.6593969592
1	Deaths	44634	High-middle SDI	1	Male	30	80-84 years	1027	Total burden related to hepatitis C	108	High body-mass index	1	Number	2005	78.48100747906032	138.3355765055024	32.90322061167452
1	Deaths	44634	High-middle SDI	2	Female	30	80-84 years	1027	Total burden related to hepatitis C	108	High body-mass index	1	Number	2005	133.43640397165748	223.0627247855669	56.17614705243867
1	Deaths	44634	High-middle SDI	3	Both	30	80-84 years	1027	Total burden related to hepatitis C	108	High body-mass index	1	Number	2005	211.91741145071776	363.189565877592	91.01634213115308
1	Deaths	44634	High-middle SDI	1	Male	30	80-84 years	1027	Total burden related to hepatitis C	108	High body-mass index	3	Rate	2005	1.63238417505	2.87734336227	0.68437827648
1	Deaths	44634	High-middle SDI	2	Female	30	80-84 years	1027	Total burden related to hepatitis C	108	High body-mass index	3	Rate	2005	1.50323141801	2.51291915927	0.6328539040200001
1	Deaths	44634	High-middle SDI	3	Both	30	80-84 years	1027	Total burden related to hepatitis C	108	High body-mass index	3	Rate	2005	1.54860681103	2.6540425893500004	0.6651106503
1	Deaths	44634	High-middle SDI	1	Male	30	80-84 years	1027	Total burden related to hepatitis C	108	High body-mass index	1	Number	2006	84.76748051848134	147.10602419684434	35.354073379104264
1	Deaths	44634	High-middle SDI	2	Female	30	80-84 years	1027	Total burden related to hepatitis C	108	High body-mass index	1	Number	2006	143.2820968157381	239.48205997796367	59.60340196137125
1	Deaths	44634	High-middle SDI	3	Both	30	80-84 years	1027	Total burden related to hepatitis C	108	High body-mass index	1	Number	2006	228.0495773342196	387.2452516680761	96.60422775607243
1	Deaths	44634	High-middle SDI	1	Male	30	80-84 years	1027	Total burden related to hepatitis C	108	High body-mass index	3	Rate	2006	1.671657078	2.90100431275	0.69719999508
1	Deaths	44634	High-middle SDI	2	Female	30	80-84 years	1027	Total burden related to hepatitis C	108	High body-mass index	3	Rate	2006	1.5382909059199998	2.57110332122	0.6399080780999999
1	Deaths	44634	High-middle SDI	3	Both	30	80-84 years	1027	Total burden related to hepatitis C	108	High body-mass index	3	Rate	2006	1.58530313196	2.69196337693	0.6715512767599999
1	Deaths	44634	High-middle SDI	1	Male	30	80-84 years	1027	Total burden related to hepatitis C	108	High body-mass index	1	Number	2007	90.09837616517976	155.1895486066946	37.050510310528175
1	Deaths	44634	High-middle SDI	2	Female	30	80-84 years	1027	Total burden related to hepatitis C	108	High body-mass index	1	Number	2007	158.31366114631808	265.72871371703104	65.53573606022175
1	Deaths	44634	High-middle SDI	3	Both	30	80-84 years	1027	Total burden related to hepatitis C	108	High body-mass index	1	Number	2007	248.41203731149767	422.5331567747148	104.37075210551713
1	Deaths	44634	High-middle SDI	1	Male	30	80-84 years	1027	Total burden related to hepatitis C	108	High body-mass index	3	Rate	2007	1.6759456460300002	2.88672514829	0.68918713168
1	Deaths	44634	High-middle SDI	2	Female	30	80-84 years	1027	Total burden related to hepatitis C	108	High body-mass index	3	Rate	2007	1.61875117706	2.71706601308	0.67010041407
1	Deaths	44634	High-middle SDI	3	Both	30	80-84 years	1027	Total burden related to hepatitis C	108	High body-mass index	3	Rate	2007	1.63903863443	2.78790100422	0.68864494997
1	Deaths	44634	High-middle SDI	1	Male	30	80-84 years	1027	Total burden related to hepatitis C	108	High body-mass index	1	Number	2008	97.45299252501538	166.70845115691185	39.65376509241486
1	Deaths	44634	High-middle SDI	2	Female	30	80-84 years	1027	Total burden related to hepatitis C	108	High body-mass index	1	Number	2008	172.60547125927602	291.04963092867354	69.88871103646441
1	Deaths	44634	High-middle SDI	3	Both	30	80-84 years	1027	Total burden related to hepatitis C	108	High body-mass index	1	Number	2008	270.0584637842916	461.2157528537359	110.9522168845446
1	Deaths	44634	High-middle SDI	1	Male	30	80-84 years	1027	Total burden related to hepatitis C	108	High body-mass index	3	Rate	2008	1.71281106273	2.93002884769	0.6969453248099999
1	Deaths	44634	High-middle SDI	2	Female	30	80-84 years	1027	Total burden related to hepatitis C	108	High body-mass index	3	Rate	2008	1.69803767964	2.86325361738	0.68754289105
1	Deaths	44634	High-middle SDI	3	Both	30	80-84 years	1027	Total burden related to hepatitis C	108	High body-mass index	3	Rate	2008	1.7033393052499999	2.90902536075	0.6998087354
1	Deaths	44634	High-middle SDI	1	Male	30	80-84 years	1027	Total burden related to hepatitis C	108	High body-mass index	1	Number	2009	108.23082088513029	186.6637552781685	43.555468013053336
1	Deaths	44634	High-middle SDI	2	Female	30	80-84 years	1027	Total burden related to hepatitis C	108	High body-mass index	1	Number	2009	187.4008687313652	318.9189543957695	75.65005280007841
1	Deaths	44634	High-middle SDI	3	Both	30	80-84 years	1027	Total burden related to hepatitis C	108	High body-mass index	1	Number	2009	295.6316896164958	504.8658975159903	120.21808485216718
1	Deaths	44634	High-middle SDI	1	Male	30	80-84 years	1027	Total burden related to hepatitis C	108	High body-mass index	3	Rate	2009	1.80556522688	3.1140259576	0.7266159291900001
1	Deaths	44634	High-middle SDI	2	Female	30	80-84 years	1027	Total burden related to hepatitis C	108	High body-mass index	3	Rate	2009	1.77715345672	3.02436123191	0.71740197228
1	Deaths	44634	High-middle SDI	3	Both	30	80-84 years	1027	Total burden related to hepatitis C	108	High body-mass index	3	Rate	2009	1.78745065651	3.0525241767299995	0.72686353405
1	Deaths	44634	High-middle SDI	1	Male	30	80-84 years	1027	Total burden related to hepatitis C	108	High body-mass index	1	Number	2010	119.0791382057556	205.5335465007547	48.33856953719804
1	Deaths	44634	High-middle SDI	2	Female	30	80-84 years	1027	Total burden related to hepatitis C	108	High body-mass index	1	Number	2010	203.1613910664931	347.3511586451506	82.79224895927798
1	Deaths	44634	High-middle SDI	3	Both	30	80-84 years	1027	Total burden related to hepatitis C	108	High body-mass index	1	Number	2010	322.24052927224875	556.6237290257262	132.64454526093542
1	Deaths	44634	High-middle SDI	1	Male	30	80-84 years	1027	Total burden related to hepatitis C	108	High body-mass index	3	Rate	2010	1.9012493909100001	3.28160361239	0.7717865385599999
1	Deaths	44634	High-middle SDI	2	Female	30	80-84 years	1027	Total burden related to hepatitis C	108	High body-mass index	3	Rate	2010	1.8775815934	3.21015788725	0.76515130117
1	Deaths	44634	High-middle SDI	3	Both	30	80-84 years	1027	Total burden related to hepatitis C	108	High body-mass index	3	Rate	2010	1.88625871206	3.2582380639199995	0.77644463181
1	Deaths	44634	High-middle SDI	1	Male	30	80-84 years	1027	Total burden related to hepatitis C	108	High body-mass index	1	Number	2011	128.5682185988918	222.64141972822657	52.03734375186433
1	Deaths	44634	High-middle SDI	2	Female	30	80-84 years	1027	Total burden related to hepatitis C	108	High body-mass index	1	Number	2011	214.21732470326236	364.9691615779888	86.02631609137605
1	Deaths	44634	High-middle SDI	3	Both	30	80-84 years	1027	Total burden related to hepatitis C	108	High body-mass index	1	Number	2011	342.78554330215457	594.5314003025767	139.27474242567942
1	Deaths	44634	High-middle SDI	1	Male	30	80-84 years	1027	Total burden related to hepatitis C	108	High body-mass index	3	Rate	2011	1.9728968701199998	3.4164629869399996	0.7985201454599999
1	Deaths	44634	High-middle SDI	2	Female	30	80-84 years	1027	Total burden related to hepatitis C	108	High body-mass index	3	Rate	2011	1.9355565777500001	3.29767194295	0.7772891487700001
1	Deaths	44634	High-middle SDI	3	Both	30	80-84 years	1027	Total burden related to hepatitis C	108	High body-mass index	3	Rate	2011	1.94939492711	3.3810541850600004	0.79204471036
1	Deaths	44634	High-middle SDI	1	Male	30	80-84 years	1027	Total burden related to hepatitis C	108	High body-mass index	1	Number	2012	134.56257038646845	233.48031777153855	54.49863100047433
1	Deaths	44634	High-middle SDI	2	Female	30	80-84 years	1027	Total burden related to hepatitis C	108	High body-mass index	1	Number	2012	220.02316718338744	375.8131441142198	87.0672703429725
1	Deaths	44634	High-middle SDI	3	Both	30	80-84 years	1027	Total burden related to hepatitis C	108	High body-mass index	1	Number	2012	354.5857375698557	615.3566546142608	142.8763869409023
1	Deaths	44634	High-middle SDI	1	Male	30	80-84 years	1027	Total burden related to hepatitis C	108	High body-mass index	3	Rate	2012	2.0048824113999997	3.4786834196400003	0.81198914694
1	Deaths	44634	High-middle SDI	2	Female	30	80-84 years	1027	Total burden related to hepatitis C	108	High body-mass index	3	Rate	2012	1.96717380041	3.3600542179899997	0.77844735754
1	Deaths	44634	High-middle SDI	3	Both	30	80-84 years	1027	Total burden related to hepatitis C	108	High body-mass index	3	Rate	2012	1.98131571877	3.43842316048	0.7983491756500001
1	Deaths	44634	High-middle SDI	1	Male	30	80-84 years	1027	Total burden related to hepatitis C	108	High body-mass index	1	Number	2013	139.6408076819823	245.44322343506155	56.52933369450922
1	Deaths	44634	High-middle SDI	2	Female	30	80-84 years	1027	Total burden related to hepatitis C	108	High body-mass index	1	Number	2013	230.35252211053344	399.1714473602416	92.63650417267009
1	Deaths	44634	High-middle SDI	3	Both	30	80-84 years	1027	Total burden related to hepatitis C	108	High body-mass index	1	Number	2013	369.99332979251545	650.8141063810658	149.67324222111515
1	Deaths	44634	High-middle SDI	1	Male	30	80-84 years	1027	Total burden related to hepatitis C	108	High body-mass index	3	Rate	2013	2.027341753	3.56340888543	0.82070764536
1	Deaths	44634	High-middle SDI	2	Female	30	80-84 years	1027	Total burden related to hepatitis C	108	High body-mass index	3	Rate	2013	2.03462539652	3.52574548315	0.8182267001400001
1	Deaths	44634	High-middle SDI	3	Both	30	80-84 years	1027	Total burden related to hepatitis C	108	High body-mass index	3	Rate	2013	2.03187030419	3.5740370158699997	0.82195161835
1	Deaths	44634	High-middle SDI	1	Male	30	80-84 years	1027	Total burden related to hepatitis C	108	High body-mass index	1	Number	2014	145.67558118883704	259.4249590311728	58.77397264972223
1	Deaths	44634	High-middle SDI	2	Female	30	80-84 years	1027	Total burden related to hepatitis C	108	High body-mass index	1	Number	2014	240.3425414602952	417.6010886123254	96.1720330779878
1	Deaths	44634	High-middle SDI	3	Both	30	80-84 years	1027	Total burden related to hepatitis C	108	High body-mass index	1	Number	2014	386.0181226491322	670.0547938827516	154.89649981071133
1	Deaths	44634	High-middle SDI	1	Male	30	80-84 years	1027	Total burden related to hepatitis C	108	High body-mass index	3	Rate	2014	2.06333382671	3.6744682196900005	0.8324684542799999
1	Deaths	44634	High-middle SDI	2	Female	30	80-84 years	1027	Total burden related to hepatitis C	108	High body-mass index	3	Rate	2014	2.10763847166	3.6620737836	0.8433624591900001
1	Deaths	44634	High-middle SDI	3	Both	30	80-84 years	1027	Total burden related to hepatitis C	108	High body-mass index	3	Rate	2014	2.09069704682	3.6290565043100003	0.8389286298099999
1	Deaths	44634	High-middle SDI	1	Male	30	80-84 years	1027	Total burden related to hepatitis C	108	High body-mass index	1	Number	2015	143.42465745644805	254.5175621861224	57.78070893316914
1	Deaths	44634	High-middle SDI	2	Female	30	80-84 years	1027	Total burden related to hepatitis C	108	High body-mass index	1	Number	2015	234.37667080419004	404.1729427167535	92.88592668722602
1	Deaths	44634	High-middle SDI	3	Both	30	80-84 years	1027	Total burden related to hepatitis C	108	High body-mass index	1	Number	2015	377.80132826063806	664.6893709222923	150.24735387944395
1	Deaths	44634	High-middle SDI	1	Male	30	80-84 years	1027	Total burden related to hepatitis C	108	High body-mass index	3	Rate	2015	1.97614897087	3.5068211247799996	0.7961203500099999
1	Deaths	44634	High-middle SDI	2	Female	30	80-84 years	1027	Total burden related to hepatitis C	108	High body-mass index	3	Rate	2015	2.02476832271	3.4916298132400003	0.8024368694
1	Deaths	44634	High-middle SDI	3	Both	30	80-84 years	1027	Total burden related to hepatitis C	108	High body-mass index	3	Rate	2015	2.00603185793	3.5293365956000002	0.7977763864399999
1	Deaths	44634	High-middle SDI	1	Male	30	80-84 years	1027	Total burden related to hepatitis C	108	High body-mass index	1	Number	2016	136.18717831666106	243.95006635039533	54.380328042941294
1	Deaths	44634	High-middle SDI	2	Female	30	80-84 years	1027	Total burden related to hepatitis C	108	High body-mass index	1	Number	2016	230.6609871251754	399.50254946789096	90.64869678187569
1	Deaths	44634	High-middle SDI	3	Both	30	80-84 years	1027	Total burden related to hepatitis C	108	High body-mass index	1	Number	2016	366.84816544183656	644.7892656571087	146.53771791474418
1	Deaths	44634	High-middle SDI	1	Male	30	80-84 years	1027	Total burden related to hepatitis C	108	High body-mass index	3	Rate	2016	1.8161024817499998	3.25315735591	0.72518022576
1	Deaths	44634	High-middle SDI	2	Female	30	80-84 years	1027	Total burden related to hepatitis C	108	High body-mass index	3	Rate	2016	1.9422061157400001	3.3638817925	0.76327798414
1	Deaths	44634	High-middle SDI	3	Both	30	80-84 years	1027	Total burden related to hepatitis C	108	High body-mass index	3	Rate	2016	1.8933994250900001	3.3279262100900002	0.75631952669
1	Deaths	44634	High-middle SDI	1	Male	30	80-84 years	1027	Total burden related to hepatitis C	108	High body-mass index	1	Number	2017	151.6409675715202	275.8714576078131	59.967622451045386
1	Deaths	44634	High-middle SDI	2	Female	30	80-84 years	1027	Total burden related to hepatitis C	108	High body-mass index	1	Number	2017	246.4020980024293	428.40339659246473	96.16603879110374
1	Deaths	44634	High-middle SDI	3	Both	30	80-84 years	1027	Total burden related to hepatitis C	108	High body-mass index	1	Number	2017	398.0430655739497	700.4425743211002	156.87306544184025
1	Deaths	44634	High-middle SDI	1	Male	30	80-84 years	1027	Total burden related to hepatitis C	108	High body-mass index	3	Rate	2017	1.9514055173000002	3.5500768233300004	0.7716987776099999
1	Deaths	44634	High-middle SDI	2	Female	30	80-84 years	1027	Total burden related to hepatitis C	108	High body-mass index	3	Rate	2017	1.99741556588	3.47277730088	0.77955319516
1	Deaths	44634	High-middle SDI	3	Both	30	80-84 years	1027	Total burden related to hepatitis C	108	High body-mass index	3	Rate	2017	1.9796337342599999	3.48359227672	0.78019500703
1	Deaths	44634	High-middle SDI	1	Male	30	80-84 years	1027	Total burden related to hepatitis C	108	High body-mass index	1	Number	2018	161.07014318722025	289.39156262609634	62.72630204681707
1	Deaths	44634	High-middle SDI	2	Female	30	80-84 years	1027	Total burden related to hepatitis C	108	High body-mass index	1	Number	2018	259.084343236911	447.66817865588587	101.50869298043284
1	Deaths	44634	High-middle SDI	3	Both	30	80-84 years	1027	Total burden related to hepatitis C	108	High body-mass index	1	Number	2018	420.1544864241309	737.4422048794888	169.66018096317623
1	Deaths	44634	High-middle SDI	1	Male	30	80-84 years	1027	Total burden related to hepatitis C	108	High body-mass index	3	Rate	2018	2.00812162024	3.60795267282	0.78203223021
1	Deaths	44634	High-middle SDI	2	Female	30	80-84 years	1027	Total burden related to hepatitis C	108	High body-mass index	3	Rate	2018	2.02898462107	3.5058538794299996	0.79495184614
1	Deaths	44634	High-middle SDI	3	Both	30	80-84 years	1027	Total burden related to hepatitis C	108	High body-mass index	3	Rate	2018	2.0209355591500002	3.54708380563	0.8160624336
1	Deaths	44634	High-middle SDI	1	Male	30	80-84 years	1027	Total burden related to hepatitis C	108	High body-mass index	1	Number	2019	163.69239965485332	292.3944800755371	65.17478342557752
1	Deaths	44634	High-middle SDI	2	Female	30	80-84 years	1027	Total burden related to hepatitis C	108	High body-mass index	1	Number	2019	264.6082735921001	457.3659398680345	101.4253987184815
1	Deaths	44634	High-middle SDI	3	Both	30	80-84 years	1027	Total burden related to hepatitis C	108	High body-mass index	1	Number	2019	428.3006732469533	757.4086047201529	172.26967146497262
1	Deaths	44634	High-middle SDI	1	Male	30	80-84 years	1027	Total burden related to hepatitis C	108	High body-mass index	3	Rate	2019	1.9862051206499998	3.54784592809	0.79081551037
1	Deaths	44634	High-middle SDI	2	Female	30	80-84 years	1027	Total burden related to hepatitis C	108	High body-mass index	3	Rate	2019	2.01157411661	3.47693393699	0.77104432171
1	Deaths	44634	High-middle SDI	3	Both	30	80-84 years	1027	Total burden related to hepatitis C	108	High body-mass index	3	Rate	2019	2.00180219216	3.5399949147700003	0.805158216
1	Deaths	44634	High-middle SDI	1	Male	30	80-84 years	1027	Total burden related to hepatitis C	108	High body-mass index	1	Number	2020	175.02036277188654	313.0076794445295	69.42809345734203
1	Deaths	44634	High-middle SDI	2	Female	30	80-84 years	1027	Total burden related to hepatitis C	108	High body-mass index	1	Number	2020	278.9648513728645	485.8388931656789	107.74686387854608
1	Deaths	44634	High-middle SDI	3	Both	30	80-84 years	1027	Total burden related to hepatitis C	108	High body-mass index	1	Number	2020	453.9852141447512	792.8027051462258	177.99452618211149
1	Deaths	44634	High-middle SDI	1	Male	30	80-84 years	1027	Total burden related to hepatitis C	108	High body-mass index	3	Rate	2020	2.09276126027	3.74270933583	0.8301686847199999
1	Deaths	44634	High-middle SDI	2	Female	30	80-84 years	1027	Total burden related to hepatitis C	108	High body-mass index	3	Rate	2020	2.0834404983	3.6284729803399998	0.8047041720999999
1	Deaths	44634	High-middle SDI	3	Both	30	80-84 years	1027	Total burden related to hepatitis C	108	High body-mass index	3	Rate	2020	2.08702398702	3.6446082626900003	0.8182619920800001
1	Deaths	44634	High-middle SDI	1	Male	30	80-84 years	1027	Total burden related to hepatitis C	108	High body-mass index	1	Number	2021	180.9139960537928	319.24697734262395	73.14483240434859
1	Deaths	44634	High-middle SDI	2	Female	30	80-84 years	1027	Total burden related to hepatitis C	108	High body-mass index	1	Number	2021	290.3240854334886	503.8792357971063	111.59570338678444
1	Deaths	44634	High-middle SDI	3	Both	30	80-84 years	1027	Total burden related to hepatitis C	108	High body-mass index	1	Number	2021	471.2380814872811	823.7505495002451	189.187053362177
1	Deaths	44634	High-middle SDI	1	Male	30	80-84 years	1027	Total burden related to hepatitis C	108	High body-mass index	3	Rate	2021	2.15031225426	3.7945139817099998	0.86938674113
1	Deaths	44634	High-middle SDI	2	Female	30	80-84 years	1027	Total burden related to hepatitis C	108	High body-mass index	3	Rate	2021	2.16355374771	3.75500987931	0.83163373074
1	Deaths	44634	High-middle SDI	3	Both	30	80-84 years	1027	Total burden related to hepatitis C	108	High body-mass index	3	Rate	2021	2.15845093758	3.77309308342	0.8665491791700001
1	Deaths	44634	High-middle SDI	1	Male	31	85-89 years	1027	Total burden related to hepatitis C	108	High body-mass index	1	Number	1990	12.468066568573397	20.74071610132946	5.152784770525386
1	Deaths	44634	High-middle SDI	2	Female	31	85-89 years	1027	Total burden related to hepatitis C	108	High body-mass index	1	Number	1990	38.62117252353549	66.74677423105092	15.57359296561757
1	Deaths	44634	High-middle SDI	3	Both	31	85-89 years	1027	Total burden related to hepatitis C	108	High body-mass index	1	Number	1990	51.089239092108905	86.60055430295697	20.920098628192807
1	Deaths	44634	High-middle SDI	1	Male	31	85-89 years	1027	Total burden related to hepatitis C	108	High body-mass index	3	Rate	1990	1.15146473021	1.9154696470800001	0.47587570158000003
1	Deaths	44634	High-middle SDI	2	Female	31	85-89 years	1027	Total burden related to hepatitis C	108	High body-mass index	3	Rate	1990	1.45360835274	2.5121885795	0.58615270686
1	Deaths	44634	High-middle SDI	3	Both	31	85-89 years	1027	Total burden related to hepatitis C	108	High body-mass index	3	Rate	1990	1.36612547516	2.31569750301	0.55940311868
1	Deaths	44634	High-middle SDI	1	Male	31	85-89 years	1027	Total burden related to hepatitis C	108	High body-mass index	1	Number	1991	13.562916839658325	22.601900564769355	5.624119605956693
1	Deaths	44634	High-middle SDI	2	Female	31	85-89 years	1027	Total burden related to hepatitis C	108	High body-mass index	1	Number	1991	41.09697579672555	70.60392703926274	16.70013145722318
1	Deaths	44634	High-middle SDI	3	Both	31	85-89 years	1027	Total burden related to hepatitis C	108	High body-mass index	1	Number	1991	54.65989263638378	92.23179920628836	22.48982459080263
1	Deaths	44634	High-middle SDI	1	Male	31	85-89 years	1027	Total burden related to hepatitis C	108	High body-mass index	3	Rate	1991	1.19246767178	1.98718579955	0.49447924008999994
1	Deaths	44634	High-middle SDI	2	Female	31	85-89 years	1027	Total burden related to hepatitis C	108	High body-mass index	3	Rate	1991	1.48182796305	2.54575601634	0.60215432645
1	Deaths	44634	High-middle SDI	3	Both	31	85-89 years	1027	Total burden related to hepatitis C	108	High body-mass index	3	Rate	1991	1.39767254572	2.35839931942	0.57507266979
1	Deaths	44634	High-middle SDI	1	Male	31	85-89 years	1027	Total burden related to hepatitis C	108	High body-mass index	1	Number	1992	15.28152746983063	25.3277293217877	6.367748195641353
1	Deaths	44634	High-middle SDI	2	Female	31	85-89 years	1027	Total burden related to hepatitis C	108	High body-mass index	1	Number	1992	43.57369927209716	74.5656704865657	17.789125746991587
1	Deaths	44634	High-middle SDI	3	Both	31	85-89 years	1027	Total burden related to hepatitis C	108	High body-mass index	1	Number	1992	58.85522674192784	99.14063336192702	24.207413415488368
1	Deaths	44634	High-middle SDI	1	Male	31	85-89 years	1027	Total burden related to hepatitis C	108	High body-mass index	3	Rate	1992	1.27736617942	2.1171172123299997	0.5322731121100001
1	Deaths	44634	High-middle SDI	2	Female	31	85-89 years	1027	Total burden related to hepatitis C	108	High body-mass index	3	Rate	1992	1.49607494735	2.5601643516799997	0.61077819441
1	Deaths	44634	High-middle SDI	3	Both	31	85-89 years	1027	Total burden related to hepatitis C	108	High body-mass index	3	Rate	1992	1.43239603734	2.41284688257	0.58915078524
1	Deaths	44634	High-middle SDI	1	Male	31	85-89 years	1027	Total burden related to hepatitis C	108	High body-mass index	1	Number	1993	16.786162805891614	27.82398344519278	7.041878707606307
1	Deaths	44634	High-middle SDI	2	Female	31	85-89 years	1027	Total burden related to hepatitis C	108	High body-mass index	1	Number	1993	46.86801127541333	79.70911053357139	18.97048224322128
1	Deaths	44634	High-middle SDI	3	Both	31	85-89 years	1027	Total burden related to hepatitis C	108	High body-mass index	1	Number	1993	63.654174081304944	106.90413690044473	26.265109042045708
1	Deaths	44634	High-middle SDI	1	Male	31	85-89 years	1027	Total burden related to hepatitis C	108	High body-mass index	3	Rate	1993	1.34888911171	2.23585751834	0.565865685
1	Deaths	44634	High-middle SDI	2	Female	31	85-89 years	1027	Total burden related to hepatitis C	108	High body-mass index	3	Rate	1993	1.55705204816	2.64810113414	0.6302385663
1	Deaths	44634	High-middle SDI	3	Both	31	85-89 years	1027	Total burden related to hepatitis C	108	High body-mass index	3	Rate	1993	1.49616415515	2.51273604561	0.61735016198
1	Deaths	44634	High-middle SDI	1	Male	31	85-89 years	1027	Total burden related to hepatitis C	108	High body-mass index	1	Number	1994	18.193435644363	30.30088748751376	7.675090844058944
1	Deaths	44634	High-middle SDI	2	Female	31	85-89 years	1027	Total burden related to hepatitis C	108	High body-mass index	1	Number	1994	49.34793301722284	83.99484801505506	19.810288208526465
1	Deaths	44634	High-middle SDI	3	Both	31	85-89 years	1027	Total burden related to hepatitis C	108	High body-mass index	1	Number	1994	67.54136866158586	112.63250917690806	27.829711182428326
1	Deaths	44634	High-middle SDI	1	Male	31	85-89 years	1027	Total burden related to hepatitis C	108	High body-mass index	3	Rate	1994	1.4056955498700001	2.34116433701	0.5930073492
1	Deaths	44634	High-middle SDI	2	Female	31	85-89 years	1027	Total burden related to hepatitis C	108	High body-mass index	3	Rate	1994	1.5840526836600002	2.69620744531	0.63590384201
1	Deaths	44634	High-middle SDI	3	Both	31	85-89 years	1027	Total burden related to hepatitis C	108	High body-mass index	3	Rate	1994	1.5317024664099999	2.55427888897	0.63112190503
1	Deaths	44634	High-middle SDI	1	Male	31	85-89 years	1027	Total burden related to hepatitis C	108	High body-mass index	1	Number	1995	18.881114482354263	31.962032896877787	7.931604040797638
1	Deaths	44634	High-middle SDI	2	Female	31	85-89 years	1027	Total burden related to hepatitis C	108	High body-mass index	1	Number	1995	50.14723355638562	85.61265109987403	20.007385126979308
1	Deaths	44634	High-middle SDI	3	Both	31	85-89 years	1027	Total burden related to hepatitis C	108	High body-mass index	1	Number	1995	69.02834803873989	115.64611500646927	28.29714244176876
1	Deaths	44634	High-middle SDI	1	Male	31	85-89 years	1027	Total burden related to hepatitis C	108	High body-mass index	3	Rate	1995	1.40349612466	2.37584435754	0.58958254525
1	Deaths	44634	High-middle SDI	2	Female	31	85-89 years	1027	Total burden related to hepatitis C	108	High body-mass index	3	Rate	1995	1.5647523652900002	2.67138561406	0.6242937243100001
1	Deaths	44634	High-middle SDI	3	Both	31	85-89 years	1027	Total burden related to hepatitis C	108	High body-mass index	3	Rate	1995	1.51707497208	2.54161995295	0.62190227348
1	Deaths	44634	High-middle SDI	1	Male	31	85-89 years	1027	Total burden related to hepatitis C	108	High body-mass index	1	Number	1996	20.454358361160057	34.820885751838176	8.672161127836482
1	Deaths	44634	High-middle SDI	2	Female	31	85-89 years	1027	Total burden related to hepatitis C	108	High body-mass index	1	Number	1996	53.41740138125255	90.9086269458504	21.290044702531763
1	Deaths	44634	High-middle SDI	3	Both	31	85-89 years	1027	Total burden related to hepatitis C	108	High body-mass index	1	Number	1996	73.87175974241265	124.58356636114412	30.09426760035113
1	Deaths	44634	High-middle SDI	1	Male	31	85-89 years	1027	Total burden related to hepatitis C	108	High body-mass index	3	Rate	1996	1.4582097377899998	2.4824124905500002	0.61824622318
1	Deaths	44634	High-middle SDI	2	Female	31	85-89 years	1027	Total burden related to hepatitis C	108	High body-mass index	3	Rate	1996	1.5961405721900002	2.71639847837	0.6361579420700001
1	Deaths	44634	High-middle SDI	3	Both	31	85-89 years	1027	Total burden related to hepatitis C	108	High body-mass index	3	Rate	1996	1.55540331313	2.62316333813	0.63364841578
1	Deaths	44634	High-middle SDI	1	Male	31	85-89 years	1027	Total burden related to hepatitis C	108	High body-mass index	1	Number	1997	22.053538136851977	37.4096515475226	9.477247091663305
1	Deaths	44634	High-middle SDI	2	Female	31	85-89 years	1027	Total burden related to hepatitis C	108	High body-mass index	1	Number	1997	56.28037382332706	96.42648997006424	22.644463548958623
1	Deaths	44634	High-middle SDI	3	Both	31	85-89 years	1027	Total burden related to hepatitis C	108	High body-mass index	1	Number	1997	78.3339119601792	132.76816785451882	32.178537428709035
1	Deaths	44634	High-middle SDI	1	Male	31	85-89 years	1027	Total burden related to hepatitis C	108	High body-mass index	3	Rate	1997	1.52185288222	2.5815352474099997	0.65399827059
1	Deaths	44634	High-middle SDI	2	Female	31	85-89 years	1027	Total burden related to hepatitis C	108	High body-mass index	3	Rate	1997	1.63810417028	2.80660245507	0.6590928178600001
1	Deaths	44634	High-middle SDI	3	Both	31	85-89 years	1027	Total burden related to hepatitis C	108	High body-mass index	3	Rate	1997	1.6036172602599998	2.71797131353	0.6587448110199999
1	Deaths	44634	High-middle SDI	1	Male	31	85-89 years	1027	Total burden related to hepatitis C	108	High body-mass index	1	Number	1998	23.798417414457905	40.68721184639263	10.323297426511004
1	Deaths	44634	High-middle SDI	2	Female	31	85-89 years	1027	Total burden related to hepatitis C	108	High body-mass index	1	Number	1998	59.7011784538528	103.91468771524096	24.10509114519516
1	Deaths	44634	High-middle SDI	3	Both	31	85-89 years	1027	Total burden related to hepatitis C	108	High body-mass index	1	Number	1998	83.49959586831059	143.68663592011097	34.37594255943585
1	Deaths	44634	High-middle SDI	1	Male	31	85-89 years	1027	Total burden related to hepatitis C	108	High body-mass index	3	Rate	1998	1.58566473849	2.71094821176	0.68783097754
1	Deaths	44634	High-middle SDI	2	Female	31	85-89 years	1027	Total burden related to hepatitis C	108	High body-mass index	3	Rate	1998	1.67575217512	2.91678101632	0.67660572143
1	Deaths	44634	High-middle SDI	3	Both	31	85-89 years	1027	Total burden related to hepatitis C	108	High body-mass index	3	Rate	1998	1.6490497731699998	2.8376953434	0.67889718136
1	Deaths	44634	High-middle SDI	1	Male	31	85-89 years	1027	Total burden related to hepatitis C	108	High body-mass index	1	Number	1999	26.68219184771864	45.04011714091369	11.487730984046715
1	Deaths	44634	High-middle SDI	2	Female	31	85-89 years	1027	Total burden related to hepatitis C	108	High body-mass index	1	Number	1999	64.7760999624722	113.05316609754348	26.085099713575683
1	Deaths	44634	High-middle SDI	3	Both	31	85-89 years	1027	Total burden related to hepatitis C	108	High body-mass index	1	Number	1999	91.45829181019084	158.86017378650342	37.48911272218656
1	Deaths	44634	High-middle SDI	1	Male	31	85-89 years	1027	Total burden related to hepatitis C	108	High body-mass index	3	Rate	1999	1.7310805631100001	2.92210144458	0.74529813496
1	Deaths	44634	High-middle SDI	2	Female	31	85-89 years	1027	Total burden related to hepatitis C	108	High body-mass index	3	Rate	1999	1.77926750861	3.1053401686699997	0.71650455038
1	Deaths	44634	High-middle SDI	3	Both	31	85-89 years	1027	Total burden related to hepatitis C	108	High body-mass index	3	Rate	1999	1.7649344422099997	3.06563556635	0.72345355398
1	Deaths	44634	High-middle SDI	1	Male	31	85-89 years	1027	Total burden related to hepatitis C	108	High body-mass index	1	Number	2000	29.136013753635485	49.35495119733108	12.468951997709386
1	Deaths	44634	High-middle SDI	2	Female	31	85-89 years	1027	Total burden related to hepatitis C	108	High body-mass index	1	Number	2000	68.73545730587762	119.86795495457984	27.705716311282583
1	Deaths	44634	High-middle SDI	3	Both	31	85-89 years	1027	Total burden related to hepatitis C	108	High body-mass index	1	Number	2000	97.87147105951306	168.64438669841567	40.29633006480799
1	Deaths	44634	High-middle SDI	1	Male	31	85-89 years	1027	Total burden related to hepatitis C	108	High body-mass index	3	Rate	2000	1.8508543192300002	3.13525471848	0.7920854876100001
1	Deaths	44634	High-middle SDI	2	Female	31	85-89 years	1027	Total burden related to hepatitis C	108	High body-mass index	3	Rate	2000	1.8469248311399997	3.2208573440899997	0.74445384414
1	Deaths	44634	High-middle SDI	3	Both	31	85-89 years	1027	Total burden related to hepatitis C	108	High body-mass index	3	Rate	2000	1.84809288145	3.1844876467100005	0.76090979256
1	Deaths	44634	High-middle SDI	1	Male	31	85-89 years	1027	Total burden related to hepatitis C	108	High body-mass index	1	Number	2001	29.756477401583822	50.37719632202764	12.803903877633292
1	Deaths	44634	High-middle SDI	2	Female	31	85-89 years	1027	Total burden related to hepatitis C	108	High body-mass index	1	Number	2001	69.66532578574453	121.12502679961632	28.005919015780933
1	Deaths	44634	High-middle SDI	3	Both	31	85-89 years	1027	Total burden related to hepatitis C	108	High body-mass index	1	Number	2001	99.4218031873283	169.70441912822648	40.65118769749657
1	Deaths	44634	High-middle SDI	1	Male	31	85-89 years	1027	Total burden related to hepatitis C	108	High body-mass index	3	Rate	2001	1.88019873268	3.18314360274	0.80903003132
1	Deaths	44634	High-middle SDI	2	Female	31	85-89 years	1027	Total burden related to hepatitis C	108	High body-mass index	3	Rate	2001	1.87969012251	3.26816122505	0.75564778822
1	Deaths	44634	High-middle SDI	3	Both	31	85-89 years	1027	Total burden related to hepatitis C	108	High body-mass index	3	Rate	2001	1.87984231828	3.20872825124	0.7686223793199999
1	Deaths	44634	High-middle SDI	1	Male	31	85-89 years	1027	Total burden related to hepatitis C	108	High body-mass index	1	Number	2002	30.36461988655002	51.8154346107514	12.983379429983152
1	Deaths	44634	High-middle SDI	2	Female	31	85-89 years	1027	Total burden related to hepatitis C	108	High body-mass index	1	Number	2002	69.72903778978302	121.33612342440168	27.967062701209898
1	Deaths	44634	High-middle SDI	3	Both	31	85-89 years	1027	Total burden related to hepatitis C	108	High body-mass index	1	Number	2002	100.0936576763329	172.7545099302821	40.50885283173167
1	Deaths	44634	High-middle SDI	1	Male	31	85-89 years	1027	Total burden related to hepatitis C	108	High body-mass index	3	Rate	2002	1.92577424518	3.28622027376	0.8234273247999999
1	Deaths	44634	High-middle SDI	2	Female	31	85-89 years	1027	Total burden related to hepatitis C	108	High body-mass index	3	Rate	2002	1.9068755031700002	3.3181711485100003	0.76481346152
1	Deaths	44634	High-middle SDI	3	Both	31	85-89 years	1027	Total burden related to hepatitis C	108	High body-mass index	3	Rate	2002	1.9125693529299999	3.30095821197	0.77403496132
1	Deaths	44634	High-middle SDI	1	Male	31	85-89 years	1027	Total burden related to hepatitis C	108	High body-mass index	1	Number	2003	29.22384801682973	50.43011445438532	12.340026101544524
1	Deaths	44634	High-middle SDI	2	Female	31	85-89 years	1027	Total burden related to hepatitis C	108	High body-mass index	1	Number	2003	66.33002125716891	113.28011047584252	26.761630125495607
1	Deaths	44634	High-middle SDI	3	Both	31	85-89 years	1027	Total burden related to hepatitis C	108	High body-mass index	1	Number	2003	95.55386927399864	162.77802064955983	38.34870350405551
1	Deaths	44634	High-middle SDI	1	Male	31	85-89 years	1027	Total burden related to hepatitis C	108	High body-mass index	3	Rate	2003	1.87194804367	3.23032593246	0.79044647735
1	Deaths	44634	High-middle SDI	2	Female	31	85-89 years	1027	Total burden related to hepatitis C	108	High body-mass index	3	Rate	2003	1.8560667092499998	3.16983830081	0.74885202537
1	Deaths	44634	High-middle SDI	3	Both	31	85-89 years	1027	Total burden related to hepatitis C	108	High body-mass index	3	Rate	2003	1.86089512014	3.17007387135	0.74683438522
1	Deaths	44634	High-middle SDI	1	Male	31	85-89 years	1027	Total burden related to hepatitis C	108	High body-mass index	1	Number	2004	30.245419980786924	52.63986488282278	12.708194063025095
1	Deaths	44634	High-middle SDI	2	Female	31	85-89 years	1027	Total burden related to hepatitis C	108	High body-mass index	1	Number	2004	66.92544767278768	115.226905810568	27.39859782703428
1	Deaths	44634	High-middle SDI	3	Both	31	85-89 years	1027	Total burden related to hepatitis C	108	High body-mass index	1	Number	2004	97.17086765357472	165.93732013979917	39.22181418240504
1	Deaths	44634	High-middle SDI	1	Male	31	85-89 years	1027	Total burden related to hepatitis C	108	High body-mass index	3	Rate	2004	1.92908557755	3.35742747874	0.81054235316
1	Deaths	44634	High-middle SDI	2	Female	31	85-89 years	1027	Total burden related to hepatitis C	108	High body-mass index	3	Rate	2004	1.8599780638199999	3.20236210026	0.7614561084
1	Deaths	44634	High-middle SDI	3	Both	31	85-89 years	1027	Total burden related to hepatitis C	108	High body-mass index	3	Rate	2004	1.88095175992	3.2120747904099995	0.75922282259
1	Deaths	44634	High-middle SDI	1	Male	31	85-89 years	1027	Total burden related to hepatitis C	108	High body-mass index	1	Number	2005	31.942244427490618	56.10616598197959	13.391211787781335
1	Deaths	44634	High-middle SDI	2	Female	31	85-89 years	1027	Total burden related to hepatitis C	108	High body-mass index	1	Number	2005	67.98131385836658	117.99526836596344	27.546973290997855
1	Deaths	44634	High-middle SDI	3	Both	31	85-89 years	1027	Total burden related to hepatitis C	108	High body-mass index	1	Number	2005	99.92355828585713	172.05952594764145	40.05274694638575
1	Deaths	44634	High-middle SDI	1	Male	31	85-89 years	1027	Total burden related to hepatitis C	108	High body-mass index	3	Rate	2005	1.97862527291	3.47543135957	0.82950307823
1	Deaths	44634	High-middle SDI	2	Female	31	85-89 years	1027	Total burden related to hepatitis C	108	High body-mass index	3	Rate	2005	1.85817127946	3.22523067511	0.75295683034
1	Deaths	44634	High-middle SDI	3	Both	31	85-89 years	1027	Total burden related to hepatitis C	108	High body-mass index	3	Rate	2005	1.89505000142	3.26310842493	0.75960023302
1	Deaths	44634	High-middle SDI	1	Male	31	85-89 years	1027	Total burden related to hepatitis C	108	High body-mass index	1	Number	2006	36.35225405959646	63.95746448247783	15.263102908270376
1	Deaths	44634	High-middle SDI	2	Female	31	85-89 years	1027	Total burden related to hepatitis C	108	High body-mass index	1	Number	2006	75.81347270534675	130.76882194741992	30.311044231956267
1	Deaths	44634	High-middle SDI	3	Both	31	85-89 years	1027	Total burden related to hepatitis C	108	High body-mass index	1	Number	2006	112.1657267649433	194.76919361651983	44.72447058758038
1	Deaths	44634	High-middle SDI	1	Male	31	85-89 years	1027	Total burden related to hepatitis C	108	High body-mass index	3	Rate	2006	2.1082932727999997	3.7092910908	0.88520225268
1	Deaths	44634	High-middle SDI	2	Female	31	85-89 years	1027	Total burden related to hepatitis C	108	High body-mass index	3	Rate	2006	1.95968030129	3.3802050644599997	0.7835013246799999
1	Deaths	44634	High-middle SDI	3	Both	31	85-89 years	1027	Total burden related to hepatitis C	108	High body-mass index	3	Rate	2006	2.00549646976	3.48242677583	0.79966287798
1	Deaths	44634	High-middle SDI	1	Male	31	85-89 years	1027	Total burden related to hepatitis C	108	High body-mass index	1	Number	2007	40.81821589186004	72.45767933110594	16.992546739929683
1	Deaths	44634	High-middle SDI	2	Female	31	85-89 years	1027	Total burden related to hepatitis C	108	High body-mass index	1	Number	2007	86.66246911039197	149.95342607419371	34.49017400778806
1	Deaths	44634	High-middle SDI	3	Both	31	85-89 years	1027	Total burden related to hepatitis C	108	High body-mass index	1	Number	2007	127.48068500225186	220.3638838261521	50.82724596723977
1	Deaths	44634	High-middle SDI	1	Male	31	85-89 years	1027	Total burden related to hepatitis C	108	High body-mass index	3	Rate	2007	2.18909822045	3.88593605614	0.91131748452
1	Deaths	44634	High-middle SDI	2	Female	31	85-89 years	1027	Total burden related to hepatitis C	108	High body-mass index	3	Rate	2007	2.09221671414	3.62019531172	0.83266631188
1	Deaths	44634	High-middle SDI	3	Both	31	85-89 years	1027	Total burden related to hepatitis C	108	High body-mass index	3	Rate	2007	2.1222906399	3.6686044478600004	0.84616887936
1	Deaths	44634	High-middle SDI	1	Male	31	85-89 years	1027	Total burden related to hepatitis C	108	High body-mass index	1	Number	2008	46.51086804292666	83.7309056101314	19.289457474010568
1	Deaths	44634	High-middle SDI	2	Female	31	85-89 years	1027	Total burden related to hepatitis C	108	High body-mass index	1	Number	2008	97.68658797408482	167.57132841695622	38.81329685681578
1	Deaths	44634	High-middle SDI	3	Both	31	85-89 years	1027	Total burden related to hepatitis C	108	High body-mass index	1	Number	2008	144.19745601701143	247.3662593900341	57.80057219070844
1	Deaths	44634	High-middle SDI	1	Male	31	85-89 years	1027	Total burden related to hepatitis C	108	High body-mass index	3	Rate	2008	2.30362745852	4.1470912371	0.9553836719700001
1	Deaths	44634	High-middle SDI	2	Female	31	85-89 years	1027	Total burden related to hepatitis C	108	High body-mass index	3	Rate	2008	2.17906284841	3.7379589540900002	0.8657955504300001
1	Deaths	44634	High-middle SDI	3	Both	31	85-89 years	1027	Total burden related to hepatitis C	108	High body-mass index	3	Rate	2008	2.21774321053	3.80446963095	0.88896732357
1	Deaths	44634	High-middle SDI	1	Male	31	85-89 years	1027	Total burden related to hepatitis C	108	High body-mass index	1	Number	2009	53.781835045359095	96.66789250612108	22.12069259080043
1	Deaths	44634	High-middle SDI	2	Female	31	85-89 years	1027	Total burden related to hepatitis C	108	High body-mass index	1	Number	2009	111.48500660048	192.10490900088595	43.67610195687857
1	Deaths	44634	High-middle SDI	3	Both	31	85-89 years	1027	Total burden related to hepatitis C	108	High body-mass index	1	Number	2009	165.26684164583915	285.2290845043992	65.99888107525896
1	Deaths	44634	High-middle SDI	1	Male	31	85-89 years	1027	Total burden related to hepatitis C	108	High body-mass index	3	Rate	2009	2.46358543707	4.42806780411	1.01328294356
1	Deaths	44634	High-middle SDI	2	Female	31	85-89 years	1027	Total burden related to hepatitis C	108	High body-mass index	3	Rate	2009	2.3115045309499997	3.98305907776	0.90557027035
1	Deaths	44634	High-middle SDI	3	Both	31	85-89 years	1027	Total burden related to hepatitis C	108	High body-mass index	3	Rate	2009	2.35889216656	4.07114123083	0.9420174187400001
1	Deaths	44634	High-middle SDI	1	Male	31	85-89 years	1027	Total burden related to hepatitis C	108	High body-mass index	1	Number	2010	60.81233298303528	110.04200262186548	24.967770942048176
1	Deaths	44634	High-middle SDI	2	Female	31	85-89 years	1027	Total burden related to hepatitis C	108	High body-mass index	1	Number	2010	125.11626454787448	215.05723546635733	48.85645918723456
1	Deaths	44634	High-middle SDI	3	Both	31	85-89 years	1027	Total burden related to hepatitis C	108	High body-mass index	1	Number	2010	185.9285975309099	319.6332488032568	74.44647488386272
1	Deaths	44634	High-middle SDI	1	Male	31	85-89 years	1027	Total burden related to hepatitis C	108	High body-mass index	3	Rate	2010	2.5939169626500003	4.69378172492	1.06498667934
1	Deaths	44634	High-middle SDI	2	Female	31	85-89 years	1027	Total burden related to hepatitis C	108	High body-mass index	3	Rate	2010	2.42490758315	4.1680745743	0.94689846118
1	Deaths	44634	High-middle SDI	3	Both	31	85-89 years	1027	Total burden related to hepatitis C	108	High body-mass index	3	Rate	2010	2.47770961264	4.25947586114	0.99208378322
1	Deaths	44634	High-middle SDI	1	Male	31	85-89 years	1027	Total burden related to hepatitis C	108	High body-mass index	1	Number	2011	66.59322354822882	121.41666645306849	27.50198203911885
1	Deaths	44634	High-middle SDI	2	Female	31	85-89 years	1027	Total burden related to hepatitis C	108	High body-mass index	1	Number	2011	135.2693984749453	230.77926399104624	52.94089080725023
1	Deaths	44634	High-middle SDI	3	Both	31	85-89 years	1027	Total burden related to hepatitis C	108	High body-mass index	1	Number	2011	201.862622023174	345.1944238853504	81.0002714016211
1	Deaths	44634	High-middle SDI	1	Male	31	85-89 years	1027	Total burden related to hepatitis C	108	High body-mass index	3	Rate	2011	2.66309074629	4.85550306244	1.09981571653
1	Deaths	44634	High-middle SDI	2	Female	31	85-89 years	1027	Total burden related to hepatitis C	108	High body-mass index	3	Rate	2011	2.4808728905199997	4.23254650487	0.97094850931
1	Deaths	44634	High-middle SDI	3	Both	31	85-89 years	1027	Total burden related to hepatitis C	108	High body-mass index	3	Rate	2011	2.5381655577299997	4.34038054516	1.01847532236
1	Deaths	44634	High-middle SDI	1	Male	31	85-89 years	1027	Total burden related to hepatitis C	108	High body-mass index	1	Number	2012	71.90523677286404	129.6451475542019	29.36995458200078
1	Deaths	44634	High-middle SDI	2	Female	31	85-89 years	1027	Total burden related to hepatitis C	108	High body-mass index	1	Number	2012	145.288288769544	250.85705795759912	55.70112546218357
1	Deaths	44634	High-middle SDI	3	Both	31	85-89 years	1027	Total burden related to hepatitis C	108	High body-mass index	1	Number	2012	217.19352554240805	374.3218973072986	86.74091807780408
1	Deaths	44634	High-middle SDI	1	Male	31	85-89 years	1027	Total burden related to hepatitis C	108	High body-mass index	3	Rate	2012	2.6883114633	4.84702577967	1.09805056103
1	Deaths	44634	High-middle SDI	2	Female	31	85-89 years	1027	Total burden related to hepatitis C	108	High body-mass index	3	Rate	2012	2.52222909013	4.35492065055	0.9669808914700001
1	Deaths	44634	High-middle SDI	3	Both	31	85-89 years	1027	Total burden related to hepatitis C	108	High body-mass index	3	Rate	2012	2.57489345699	4.43769675812	1.02833922813
1	Deaths	44634	High-middle SDI	1	Male	31	85-89 years	1027	Total burden related to hepatitis C	108	High body-mass index	1	Number	2013	77.51947302906893	140.9233944673308	31.913436260332038
1	Deaths	44634	High-middle SDI	2	Female	31	85-89 years	1027	Total burden related to hepatitis C	108	High body-mass index	1	Number	2013	155.95862029883293	267.5314147477093	61.04493788152966
1	Deaths	44634	High-middle SDI	3	Both	31	85-89 years	1027	Total burden related to hepatitis C	108	High body-mass index	1	Number	2013	233.478093327902	406.10690554199016	92.97045613980028
1	Deaths	44634	High-middle SDI	1	Male	31	85-89 years	1027	Total burden related to hepatitis C	108	High body-mass index	3	Rate	2013	2.7148910060299998	4.93542643195	1.11767402034
1	Deaths	44634	High-middle SDI	2	Female	31	85-89 years	1027	Total burden related to hepatitis C	108	High body-mass index	3	Rate	2013	2.5866322682300003	4.43710895124	1.01245321248
1	Deaths	44634	High-middle SDI	3	Both	31	85-89 years	1027	Total burden related to hepatitis C	108	High body-mass index	3	Rate	2013	2.62785151571	4.5708298883900005	1.04640461381
1	Deaths	44634	High-middle SDI	1	Male	31	85-89 years	1027	Total burden related to hepatitis C	108	High body-mass index	1	Number	2014	83.22080740236929	149.75667033116054	33.613204106071684
1	Deaths	44634	High-middle SDI	2	Female	31	85-89 years	1027	Total burden related to hepatitis C	108	High body-mass index	1	Number	2014	169.59991192420398	295.60686429509303	66.13021594643028
1	Deaths	44634	High-middle SDI	3	Both	31	85-89 years	1027	Total burden related to hepatitis C	108	High body-mass index	1	Number	2014	252.82071932657337	436.6705769014974	100.58179780450833
1	Deaths	44634	High-middle SDI	1	Male	31	85-89 years	1027	Total burden related to hepatitis C	108	High body-mass index	3	Rate	2014	2.7414406991	4.9332497944	1.10727843961
1	Deaths	44634	High-middle SDI	2	Female	31	85-89 years	1027	Total burden related to hepatitis C	108	High body-mass index	3	Rate	2014	2.68992457602	4.68844682811	1.04885250867
1	Deaths	44634	High-middle SDI	3	Both	31	85-89 years	1027	Total burden related to hepatitis C	108	High body-mass index	3	Rate	2014	2.70666700275	4.67494058524	1.0768161483
1	Deaths	44634	High-middle SDI	1	Male	31	85-89 years	1027	Total burden related to hepatitis C	108	High body-mass index	1	Number	2015	83.71300290286634	149.09634126518924	33.62410486044039
1	Deaths	44634	High-middle SDI	2	Female	31	85-89 years	1027	Total burden related to hepatitis C	108	High body-mass index	1	Number	2015	168.68222757047667	289.7308857158789	65.37253532873524
1	Deaths	44634	High-middle SDI	3	Both	31	85-89 years	1027	Total burden related to hepatitis C	108	High body-mass index	1	Number	2015	252.3952304733434	436.2881447711506	99.95699350789042
1	Deaths	44634	High-middle SDI	1	Male	31	85-89 years	1027	Total burden related to hepatitis C	108	High body-mass index	3	Rate	2015	2.6149586448	4.65735014848	1.05032241862
1	Deaths	44634	High-middle SDI	2	Female	31	85-89 years	1027	Total burden related to hepatitis C	108	High body-mass index	3	Rate	2015	2.58647606829	4.4425664336	1.00238478343
1	Deaths	44634	High-middle SDI	3	Both	31	85-89 years	1027	Total burden related to hepatitis C	108	High body-mass index	3	Rate	2015	2.59585398747	4.48717005533	1.02804541784
1	Deaths	44634	High-middle SDI	1	Male	31	85-89 years	1027	Total burden related to hepatitis C	108	High body-mass index	1	Number	2016	81.7112239559254	145.79495959849692	32.953155238216326
1	Deaths	44634	High-middle SDI	2	Female	31	85-89 years	1027	Total burden related to hepatitis C	108	High body-mass index	1	Number	2016	170.26336101114956	292.04183887753004	66.00529822259347
1	Deaths	44634	High-middle SDI	3	Both	31	85-89 years	1027	Total burden related to hepatitis C	108	High body-mass index	1	Number	2016	251.97458496707463	436.5484896920441	97.83226381768112
1	Deaths	44634	High-middle SDI	1	Male	31	85-89 years	1027	Total burden related to hepatitis C	108	High body-mass index	3	Rate	2016	2.42908857665	4.3341520754100005	0.97962224867
1	Deaths	44634	High-middle SDI	2	Female	31	85-89 years	1027	Total burden related to hepatitis C	108	High body-mass index	3	Rate	2016	2.5278148475899997	4.33579891791	0.97994760514
1	Deaths	44634	High-middle SDI	3	Both	31	85-89 years	1027	Total burden related to hepatitis C	108	High body-mass index	3	Rate	2016	2.49493172702	4.322494181150001	0.9686882467000001
1	Deaths	44634	High-middle SDI	1	Male	31	85-89 years	1027	Total burden related to hepatitis C	108	High body-mass index	1	Number	2017	93.34938675358184	168.1644299440585	38.358677846330906
1	Deaths	44634	High-middle SDI	2	Female	31	85-89 years	1027	Total burden related to hepatitis C	108	High body-mass index	1	Number	2017	183.64523695464464	319.2018553679661	72.0746503363536
1	Deaths	44634	High-middle SDI	3	Both	31	85-89 years	1027	Total burden related to hepatitis C	108	High body-mass index	1	Number	2017	276.9946237082268	480.7663637488888	107.16863763087484
1	Deaths	44634	High-middle SDI	1	Male	31	85-89 years	1027	Total burden related to hepatitis C	108	High body-mass index	3	Rate	2017	2.6742114902300003	4.81746336471	1.09887403243
1	Deaths	44634	High-middle SDI	2	Female	31	85-89 years	1027	Total burden related to hepatitis C	108	High body-mass index	3	Rate	2017	2.6732426159	4.64648044782	1.0491588565
1	Deaths	44634	High-middle SDI	3	Both	31	85-89 years	1027	Total burden related to hepatitis C	108	High body-mass index	3	Rate	2017	2.6735690558000003	4.64038635833	1.03439824747
1	Deaths	44634	High-middle SDI	1	Male	31	85-89 years	1027	Total burden related to hepatitis C	108	High body-mass index	1	Number	2018	100.29945597545928	180.2870513893152	41.75064263611775
1	Deaths	44634	High-middle SDI	2	Female	31	85-89 years	1027	Total burden related to hepatitis C	108	High body-mass index	1	Number	2018	191.9603263803077	338.02516734648214	75.80393189531131
1	Deaths	44634	High-middle SDI	3	Both	31	85-89 years	1027	Total burden related to hepatitis C	108	High body-mass index	1	Number	2018	292.25978235576684	509.1152913149348	115.6544705114735
1	Deaths	44634	High-middle SDI	1	Male	31	85-89 years	1027	Total burden related to hepatitis C	108	High body-mass index	3	Rate	2018	2.78255862104	5.0016152553	1.15826760446
1	Deaths	44634	High-middle SDI	2	Female	31	85-89 years	1027	Total burden related to hepatitis C	108	High body-mass index	3	Rate	2018	2.73482933266	4.81579272273	1.07996699311
1	Deaths	44634	High-middle SDI	3	Both	31	85-89 years	1027	Total burden related to hepatitis C	108	High body-mass index	3	Rate	2018	2.75102371887	4.79227155635	1.08864856124
1	Deaths	44634	High-middle SDI	1	Male	31	85-89 years	1027	Total burden related to hepatitis C	108	High body-mass index	1	Number	2019	103.19677503750678	186.9244604888343	43.10204104704656
1	Deaths	44634	High-middle SDI	2	Female	31	85-89 years	1027	Total burden related to hepatitis C	108	High body-mass index	1	Number	2019	193.3539060718001	333.52799662755024	75.15423030515115
1	Deaths	44634	High-middle SDI	3	Both	31	85-89 years	1027	Total burden related to hepatitis C	108	High body-mass index	1	Number	2019	296.55068110930705	521.2846269859051	115.7972072026072
1	Deaths	44634	High-middle SDI	1	Male	31	85-89 years	1027	Total burden related to hepatitis C	108	High body-mass index	3	Rate	2019	2.7749968154999998	5.02646310805	1.1590287255
1	Deaths	44634	High-middle SDI	2	Female	31	85-89 years	1027	Total burden related to hepatitis C	108	High body-mass index	3	Rate	2019	2.70758471717	4.67047873385	1.0524041098499999
1	Deaths	44634	High-middle SDI	3	Both	31	85-89 years	1027	Total burden related to hepatitis C	108	High body-mass index	3	Rate	2019	2.73066874427	4.80004170773	1.0662724266899999
1	Deaths	44634	High-middle SDI	1	Male	31	85-89 years	1027	Total burden related to hepatitis C	108	High body-mass index	1	Number	2020	112.99521939483724	205.9155102328549	45.850860678008345
1	Deaths	44634	High-middle SDI	2	Female	31	85-89 years	1027	Total burden related to hepatitis C	108	High body-mass index	1	Number	2020	205.1744427886282	359.94430520634734	80.55767938891606
1	Deaths	44634	High-middle SDI	3	Both	31	85-89 years	1027	Total burden related to hepatitis C	108	High body-mass index	1	Number	2020	318.1696621834656	567.1655504640976	125.01946543687907
1	Deaths	44634	High-middle SDI	1	Male	31	85-89 years	1027	Total burden related to hepatitis C	108	High body-mass index	3	Rate	2020	2.9549425618300003	5.38490485337	1.19904771582
1	Deaths	44634	High-middle SDI	2	Female	31	85-89 years	1027	Total burden related to hepatitis C	108	High body-mass index	3	Rate	2020	2.81763787706	4.94307523976	1.10628968038
1	Deaths	44634	High-middle SDI	3	Both	31	85-89 years	1027	Total burden related to hepatitis C	108	High body-mass index	3	Rate	2020	2.86491481366	5.10696392663	1.12572052303
1	Deaths	44634	High-middle SDI	1	Male	31	85-89 years	1027	Total burden related to hepatitis C	108	High body-mass index	1	Number	2021	118.91635334464809	216.36777027506912	49.79107400256322
1	Deaths	44634	High-middle SDI	2	Female	31	85-89 years	1027	Total burden related to hepatitis C	108	High body-mass index	1	Number	2021	214.39688762746465	370.7649093385351	84.96648865823772
1	Deaths	44634	High-middle SDI	3	Both	31	85-89 years	1027	Total burden related to hepatitis C	108	High body-mass index	1	Number	2021	333.31324097211274	593.7616037383086	133.49644981336422
1	Deaths	44634	High-middle SDI	1	Male	31	85-89 years	1027	Total burden related to hepatitis C	108	High body-mass index	3	Rate	2021	3.0259562728000002	5.50571383397	1.2669881683200002
1	Deaths	44634	High-middle SDI	2	Female	31	85-89 years	1027	Total burden related to hepatitis C	108	High body-mass index	3	Rate	2021	2.87884123271	4.97849255396	1.14089823623
1	Deaths	44634	High-middle SDI	3	Both	31	85-89 years	1027	Total burden related to hepatitis C	108	High body-mass index	3	Rate	2021	2.92965720624	5.2188684617200005	1.17336723577
1	Deaths	44634	High-middle SDI	1	Male	32	90-94 years	1027	Total burden related to hepatitis C	108	High body-mass index	1	Number	1990	3.193644648244729	5.62957992783266	1.27409415739455
1	Deaths	44634	High-middle SDI	2	Female	32	90-94 years	1027	Total burden related to hepatitis C	108	High body-mass index	1	Number	1990	12.38181347551543	21.77156990054679	4.921994480271755
1	Deaths	44634	High-middle SDI	3	Both	32	90-94 years	1027	Total burden related to hepatitis C	108	High body-mass index	1	Number	1990	15.575458123760182	27.09632107727746	6.053332639302708
1	Deaths	44634	High-middle SDI	1	Male	32	90-94 years	1027	Total burden related to hepatitis C	108	High body-mass index	3	Rate	1990	1.3300334658400002	2.3445093388	0.53061253039
1	Deaths	44634	High-middle SDI	2	Female	32	90-94 years	1027	Total burden related to hepatitis C	108	High body-mass index	3	Rate	1990	1.7942077534599998	3.1548463880399997	0.71322998658
1	Deaths	44634	High-middle SDI	3	Both	32	90-94 years	1027	Total burden related to hepatitis C	108	High body-mass index	3	Rate	1990	1.67439007164	2.91290378936	0.65074426646
1	Deaths	44634	High-middle SDI	1	Male	32	90-94 years	1027	Total burden related to hepatitis C	108	High body-mass index	1	Number	1991	3.652093226052911	6.426422659977325	1.4548523435566438
1	Deaths	44634	High-middle SDI	2	Female	32	90-94 years	1027	Total burden related to hepatitis C	108	High body-mass index	1	Number	1991	13.678556082356984	23.964629808821307	5.455631694496
1	Deaths	44634	High-middle SDI	3	Both	32	90-94 years	1027	Total burden related to hepatitis C	108	High body-mass index	1	Number	1991	17.330649308409903	29.77897042200936	6.7741095019134825
1	Deaths	44634	High-middle SDI	1	Male	32	90-94 years	1027	Total burden related to hepatitis C	108	High body-mass index	3	Rate	1991	1.42820798414	2.51315275496	0.56894268689
1	Deaths	44634	High-middle SDI	2	Female	32	90-94 years	1027	Total burden related to hepatitis C	108	High body-mass index	3	Rate	1991	1.82617386258	3.1994298462299997	0.72836138145
1	Deaths	44634	High-middle SDI	3	Both	32	90-94 years	1027	Total burden related to hepatitis C	108	High body-mass index	3	Rate	1991	1.72488943814	2.9638492272000003	0.67421535828
1	Deaths	44634	High-middle SDI	1	Male	32	90-94 years	1027	Total burden related to hepatitis C	108	High body-mass index	1	Number	1992	3.981964555537275	6.987111351175916	1.6083390938679476
1	Deaths	44634	High-middle SDI	2	Female	32	90-94 years	1027	Total burden related to hepatitis C	108	High body-mass index	1	Number	1992	14.755874852236891	25.992582211719785	5.887968194481962
1	Deaths	44634	High-middle SDI	3	Both	32	90-94 years	1027	Total burden related to hepatitis C	108	High body-mass index	1	Number	1992	18.737839407774175	32.59243961923337	7.428748549880251
1	Deaths	44634	High-middle SDI	1	Male	32	90-94 years	1027	Total burden related to hepatitis C	108	High body-mass index	3	Rate	1992	1.47211706924	2.58310834797	0.59459681275
1	Deaths	44634	High-middle SDI	2	Female	32	90-94 years	1027	Total burden related to hepatitis C	108	High body-mass index	3	Rate	1992	1.8627899819500002	3.2813182704400004	0.74330043298
1	Deaths	44634	High-middle SDI	3	Both	32	90-94 years	1027	Total burden related to hepatitis C	108	High body-mass index	3	Rate	1992	1.7633442961999999	3.0671461768399997	0.69909027921
1	Deaths	44634	High-middle SDI	1	Male	32	90-94 years	1027	Total burden related to hepatitis C	108	High body-mass index	1	Number	1993	4.424052382482391	7.752707331657672	1.7945992026812272
1	Deaths	44634	High-middle SDI	2	Female	32	90-94 years	1027	Total burden related to hepatitis C	108	High body-mass index	1	Number	1993	16.196972805429162	28.61365280259029	6.493235633858848
1	Deaths	44634	High-middle SDI	3	Both	32	90-94 years	1027	Total burden related to hepatitis C	108	High body-mass index	1	Number	1993	20.62102518791154	35.897390179598275	8.271636774382696
1	Deaths	44634	High-middle SDI	1	Male	32	90-94 years	1027	Total burden related to hepatitis C	108	High body-mass index	3	Rate	1993	1.53022343525	2.68156283423	0.62072903289
1	Deaths	44634	High-middle SDI	2	Female	32	90-94 years	1027	Total burden related to hepatitis C	108	High body-mass index	3	Rate	1993	1.9037564299	3.36318558785	0.7632005830599999
1	Deaths	44634	High-middle SDI	3	Both	32	90-94 years	1027	Total burden related to hepatitis C	108	High body-mass index	3	Rate	1993	1.8090178271500001	3.14916538782	0.7256447362899999
1	Deaths	44634	High-middle SDI	1	Male	32	90-94 years	1027	Total burden related to hepatitis C	108	High body-mass index	1	Number	1994	5.063590010361213	8.942656990930358	2.0432572741602337
1	Deaths	44634	High-middle SDI	2	Female	32	90-94 years	1027	Total burden related to hepatitis C	108	High body-mass index	1	Number	1994	17.327950924520806	30.908926882483254	6.921271864783362
1	Deaths	44634	High-middle SDI	3	Both	32	90-94 years	1027	Total burden related to hepatitis C	108	High body-mass index	1	Number	1994	22.39154093488205	39.625925359628354	8.957940645387108
1	Deaths	44634	High-middle SDI	1	Male	32	90-94 years	1027	Total burden related to hepatitis C	108	High body-mass index	3	Rate	1994	1.63908166188	2.89473378617	0.66140140132
1	Deaths	44634	High-middle SDI	2	Female	32	90-94 years	1027	Total burden related to hepatitis C	108	High body-mass index	3	Rate	1994	1.9091619656599998	3.40548907718	0.76257308529
1	Deaths	44634	High-middle SDI	3	Both	32	90-94 years	1027	Total burden related to hepatitis C	108	High body-mass index	3	Rate	1994	1.8405782271399997	3.25723967186	0.73634014559
1	Deaths	44634	High-middle SDI	1	Male	32	90-94 years	1027	Total burden related to hepatitis C	108	High body-mass index	1	Number	1995	5.172663647022996	9.193205104718466	2.0986273016047257
1	Deaths	44634	High-middle SDI	2	Female	32	90-94 years	1027	Total burden related to hepatitis C	108	High body-mass index	1	Number	1995	17.606230296404256	31.758797671503903	6.925224587938446
1	Deaths	44634	High-middle SDI	3	Both	32	90-94 years	1027	Total burden related to hepatitis C	108	High body-mass index	1	Number	1995	22.778893943427228	40.115343058133874	8.998063719745916
1	Deaths	44634	High-middle SDI	1	Male	32	90-94 years	1027	Total burden related to hepatitis C	108	High body-mass index	3	Rate	1995	1.5745610024999999	2.79841552315	0.63882303845
1	Deaths	44634	High-middle SDI	2	Female	32	90-94 years	1027	Total burden related to hepatitis C	108	High body-mass index	3	Rate	1995	1.83236024214	3.30528211955	0.7207395330599999
1	Deaths	44634	High-middle SDI	3	Both	32	90-94 years	1027	Total burden related to hepatitis C	108	High body-mass index	3	Rate	1995	1.7666760782	3.11124926108	0.6978681214
1	Deaths	44634	High-middle SDI	1	Male	32	90-94 years	1027	Total burden related to hepatitis C	108	High body-mass index	1	Number	1996	5.672676703476602	10.141970465465027	2.267822420353183
1	Deaths	44634	High-middle SDI	2	Female	32	90-94 years	1027	Total burden related to hepatitis C	108	High body-mass index	1	Number	1996	18.94029617017381	33.92355743221404	7.443306835678335
1	Deaths	44634	High-middle SDI	3	Both	32	90-94 years	1027	Total burden related to hepatitis C	108	High body-mass index	1	Number	1996	24.612972873650424	43.377674541112754	9.772861816549458
1	Deaths	44634	High-middle SDI	1	Male	32	90-94 years	1027	Total burden related to hepatitis C	108	High body-mass index	3	Rate	1996	1.62963546006	2.91356542411	0.65149558604
1	Deaths	44634	High-middle SDI	2	Female	32	90-94 years	1027	Total burden related to hepatitis C	108	High body-mass index	3	Rate	1996	1.8754024169899999	3.3589929655599997	0.73701041972
1	Deaths	44634	High-middle SDI	3	Both	32	90-94 years	1027	Total burden related to hepatitis C	108	High body-mass index	3	Rate	1996	1.81240647267	3.1941683156800003	0.71963667712
1	Deaths	44634	High-middle SDI	1	Male	32	90-94 years	1027	Total burden related to hepatitis C	108	High body-mass index	1	Number	1997	6.2782719384321455	11.21200250566643	2.503195421522951
1	Deaths	44634	High-middle SDI	2	Female	32	90-94 years	1027	Total burden related to hepatitis C	108	High body-mass index	1	Number	1997	20.63417486473469	36.89622697414285	8.189711727900459
1	Deaths	44634	High-middle SDI	3	Both	32	90-94 years	1027	Total burden related to hepatitis C	108	High body-mass index	1	Number	1997	26.91244680316686	47.96485768381733	10.798998098923164
1	Deaths	44634	High-middle SDI	1	Male	32	90-94 years	1027	Total burden related to hepatitis C	108	High body-mass index	3	Rate	1997	1.7029216070300002	3.04114914297	0.67896797267
1	Deaths	44634	High-middle SDI	2	Female	32	90-94 years	1027	Total burden related to hepatitis C	108	High body-mass index	3	Rate	1997	1.93719435874	3.46392153898	0.76887316614
1	Deaths	44634	High-middle SDI	3	Both	32	90-94 years	1027	Total burden related to hepatitis C	108	High body-mass index	3	Rate	1997	1.8769566689	3.34521644059	0.7531552834099999
1	Deaths	44634	High-middle SDI	1	Male	32	90-94 years	1027	Total burden related to hepatitis C	108	High body-mass index	1	Number	1998	6.743101754094825	12.18260721284937	2.698629458852694
1	Deaths	44634	High-middle SDI	2	Female	32	90-94 years	1027	Total burden related to hepatitis C	108	High body-mass index	1	Number	1998	22.61452154013344	40.27949962043096	9.00719884656888
1	Deaths	44634	High-middle SDI	3	Both	32	90-94 years	1027	Total burden related to hepatitis C	108	High body-mass index	1	Number	1998	29.357623294228304	52.20387193271095	11.844971909404524
1	Deaths	44634	High-middle SDI	1	Male	32	90-94 years	1027	Total burden related to hepatitis C	108	High body-mass index	3	Rate	1998	1.7482256109699998	3.15847909679	0.69965029545
1	Deaths	44634	High-middle SDI	2	Female	32	90-94 years	1027	Total burden related to hepatitis C	108	High body-mass index	3	Rate	1998	2.0421301565	3.63730803314	0.8133655340700001
1	Deaths	44634	High-middle SDI	3	Both	32	90-94 years	1027	Total burden related to hepatitis C	108	High body-mass index	3	Rate	1998	1.9662065578399999	3.4963182921900002	0.79330881837
1	Deaths	44634	High-middle SDI	1	Male	32	90-94 years	1027	Total burden related to hepatitis C	108	High body-mass index	1	Number	1999	7.667401712246408	13.983991983004085	3.0549463266480608
1	Deaths	44634	High-middle SDI	2	Female	32	90-94 years	1027	Total burden related to hepatitis C	108	High body-mass index	1	Number	1999	23.878699899443	42.413774768079065	9.54268242670716
1	Deaths	44634	High-middle SDI	3	Both	32	90-94 years	1027	Total burden related to hepatitis C	108	High body-mass index	1	Number	1999	31.546101611689416	55.83183643165981	12.789714174184066
1	Deaths	44634	High-middle SDI	1	Male	32	90-94 years	1027	Total burden related to hepatitis C	108	High body-mass index	3	Rate	1999	1.90863239177	3.48100974315	0.76046224431
1	Deaths	44634	High-middle SDI	2	Female	32	90-94 years	1027	Total burden related to hepatitis C	108	High body-mass index	3	Rate	1999	2.07318889132	3.68243526902	0.8285117399099999
1	Deaths	44634	High-middle SDI	3	Both	32	90-94 years	1027	Total burden related to hepatitis C	108	High body-mass index	3	Rate	1999	2.03063616535	3.5939193892	0.8232794171
1	Deaths	44634	High-middle SDI	1	Male	32	90-94 years	1027	Total burden related to hepatitis C	108	High body-mass index	1	Number	2000	8.905417454299258	16.27058872820877	3.5834429950884896
1	Deaths	44634	High-middle SDI	2	Female	32	90-94 years	1027	Total burden related to hepatitis C	108	High body-mass index	1	Number	2000	26.113428670708124	45.71655045807137	10.484081119392
1	Deaths	44634	High-middle SDI	3	Both	32	90-94 years	1027	Total burden related to hepatitis C	108	High body-mass index	1	Number	2000	35.01884612500736	61.22111653148397	14.331794733996944
1	Deaths	44634	High-middle SDI	1	Male	32	90-94 years	1027	Total burden related to hepatitis C	108	High body-mass index	3	Rate	2000	2.14304577152	3.9154387262599997	0.86233827864
1	Deaths	44634	High-middle SDI	2	Female	32	90-94 years	1027	Total burden related to hepatitis C	108	High body-mass index	3	Rate	2000	2.20327547496	3.85725504276	0.88457624999
1	Deaths	44634	High-middle SDI	3	Both	32	90-94 years	1027	Total burden related to hepatitis C	108	High body-mass index	3	Rate	2000	2.1876401249	3.82450554018	0.8953124586100001
1	Deaths	44634	High-middle SDI	1	Male	32	90-94 years	1027	Total burden related to hepatitis C	108	High body-mass index	1	Number	2001	9.72175742340996	17.617617529160132	3.951485596935867
1	Deaths	44634	High-middle SDI	2	Female	32	90-94 years	1027	Total burden related to hepatitis C	108	High body-mass index	1	Number	2001	28.47542668468882	49.768000772150856	11.586864760447453
1	Deaths	44634	High-middle SDI	3	Both	32	90-94 years	1027	Total burden related to hepatitis C	108	High body-mass index	1	Number	2001	38.19718410809879	67.13728841390937	15.736453034144311
1	Deaths	44634	High-middle SDI	1	Male	32	90-94 years	1027	Total burden related to hepatitis C	108	High body-mass index	3	Rate	2001	2.2640238031199997	4.1028287071000005	0.9202304747500001
1	Deaths	44634	High-middle SDI	2	Female	32	90-94 years	1027	Total burden related to hepatitis C	108	High body-mass index	3	Rate	2001	2.30402067912	4.02685811199	0.9375233007
1	Deaths	44634	High-middle SDI	3	Both	32	90-94 years	1027	Total burden related to hepatitis C	108	High body-mass index	3	Rate	2001	2.29370740568	4.03153528796	0.9449602033900001
1	Deaths	44634	High-middle SDI	1	Male	32	90-94 years	1027	Total burden related to hepatitis C	108	High body-mass index	1	Number	2002	10.474085046055096	18.98048350785158	4.284013503557274
1	Deaths	44634	High-middle SDI	2	Female	32	90-94 years	1027	Total burden related to hepatitis C	108	High body-mass index	1	Number	2002	29.94570303508036	52.648168934986174	12.245858564049884
1	Deaths	44634	High-middle SDI	3	Both	32	90-94 years	1027	Total burden related to hepatitis C	108	High body-mass index	1	Number	2002	40.41978808113546	71.32016394819453	16.7857223517929
1	Deaths	44634	High-middle SDI	1	Male	32	90-94 years	1027	Total burden related to hepatitis C	108	High body-mass index	3	Rate	2002	2.38214031852	4.316766078400001	0.97432102633
1	Deaths	44634	High-middle SDI	2	Female	32	90-94 years	1027	Total burden related to hepatitis C	108	High body-mass index	3	Rate	2002	2.36487771827	4.15774114491	0.9670822563500001
1	Deaths	44634	High-middle SDI	3	Both	32	90-94 years	1027	Total burden related to hepatitis C	108	High body-mass index	3	Rate	2002	2.3693269593000004	4.18064505547	0.98394539872
1	Deaths	44634	High-middle SDI	1	Male	32	90-94 years	1027	Total burden related to hepatitis C	108	High body-mass index	1	Number	2003	10.56217046918879	19.41107024208537	4.234339472561468
1	Deaths	44634	High-middle SDI	2	Female	32	90-94 years	1027	Total burden related to hepatitis C	108	High body-mass index	1	Number	2003	30.846961346964225	53.634059553035385	12.579356046359932
1	Deaths	44634	High-middle SDI	3	Both	32	90-94 years	1027	Total burden related to hepatitis C	108	High body-mass index	1	Number	2003	41.40913181615303	72.99748661194204	17.18377310467927
1	Deaths	44634	High-middle SDI	1	Male	32	90-94 years	1027	Total burden related to hepatitis C	108	High body-mass index	3	Rate	2003	2.330133413	4.28230007129	0.934142837
1	Deaths	44634	High-middle SDI	2	Female	32	90-94 years	1027	Total burden related to hepatitis C	108	High body-mass index	3	Rate	2003	2.34462651688	4.07663616592	0.95613604918
1	Deaths	44634	High-middle SDI	3	Both	32	90-94 years	1027	Total burden related to hepatitis C	108	High body-mass index	3	Rate	2003	2.34091267953	4.12664391861	0.97142129233
1	Deaths	44634	High-middle SDI	1	Male	32	90-94 years	1027	Total burden related to hepatitis C	108	High body-mass index	1	Number	2004	11.098512833306389	20.393515097478584	4.415685858379337
1	Deaths	44634	High-middle SDI	2	Female	32	90-94 years	1027	Total burden related to hepatitis C	108	High body-mass index	1	Number	2004	31.057850114426053	55.1312472636596	12.56511180524808
1	Deaths	44634	High-middle SDI	3	Both	32	90-94 years	1027	Total burden related to hepatitis C	108	High body-mass index	1	Number	2004	42.15636294773248	74.00481941911843	17.480900199271687
1	Deaths	44634	High-middle SDI	1	Male	32	90-94 years	1027	Total burden related to hepatitis C	108	High body-mass index	3	Rate	2004	2.38245764132	4.377765436420001	0.9478913682400001
1	Deaths	44634	High-middle SDI	2	Female	32	90-94 years	1027	Total burden related to hepatitis C	108	High body-mass index	3	Rate	2004	2.2878893371	4.06126606609	0.9256141430499999
1	Deaths	44634	High-middle SDI	3	Both	32	90-94 years	1027	Total burden related to hepatitis C	108	High body-mass index	3	Rate	2004	2.31205058711	4.0587677452	0.9587336938700001
1	Deaths	44634	High-middle SDI	1	Male	32	90-94 years	1027	Total burden related to hepatitis C	108	High body-mass index	1	Number	2005	11.2286273106528	20.57410522486086	4.49386787204501
[truncated: 78,641 more rows]
